# Supplementary material for: Maternal administration of octanoate, a medium-chain fatty acid, improves feed efficiency of Japanese black calves through influencing gut bacteriome structure
Source: Sci Rep. 2025 Sep 29;15:33557. doi: 10.1038/s41598-025-18490-0 (PMC12480703; doi:10.1038/s41598-025-18490-0)
Supplement: Supplementary file 2 — Supplementary Material 2. [file 41598_2025_18490_MOESM2_ESM.xlsx]

## Sheet: Read me
	This file contains the raw data utilized in this study. The contents of each sheet are listed below.
	Sheet name	Contents
	Whole data	Fecal and plasma data
	Fig. 2	1. alpha diversity for dams (Fig. 2a)
		2. alpha diversity for calves (Fig. 2b)
	Fig. 3	1. Relative abundance of bacterial phyla for dams (Fig. 3a)
		2. Relative abundance of bacterial genera for dams (Fig. 3b)
	Fig. 4	1. Relative abundance of bacterial phyla for calves (Fig. 4a)
		2. Relative abundance of bacterial genera for calves (Fig. 4b)
	Fig. 5	ML algorithm				ML: machine learning
	Fig. 6	Causal inference
	Table 1	Growth performance for calves
	Table 2	Feed intake and efficiency for calves

## Sheet: Whole raw data
Fecal and plasma data			CON: Dams fed concentrate without Ca-octanoate supplementation and their calves, OCT: Dams fed concentrate with Ca-octanoate supplementation and their calves
Classification/Category		Treatment	CON	CON	CON	CON	CON	CON	OCT	OCT	OCT	OCT	OCT	OCT	CON	CON	CON	CON	CON	CON	OCT	OCT	OCT	OCT	OCT	OCT	CON	CON	CON	CON	CON	CON	OCT	OCT	OCT	OCT	OCT	OCT	CON	CON	CON	CON	CON	CON	OCT	OCT	OCT	OCT	OCT
		Day	-60d	-60d	-60d	-60d	-60d	-60d	-60d	-60d	-60d	-60d	-60d	-60d	0d	0d	0d	0d	0d	0d	0d	0d	0d	0d	0d	0d	30d	30d	30d	30d	30d	30d	30d	30d	30d	30d	30d	30d	180d	180d	180d	180d	180d	180d	180d	180d	180d	180d	180d
		Animals	Dam	Dam	Dam	Dam	Dam	Dam	Dam	Dam	Dam	Dam	Dam	Dam	Dam	Dam	Dam	Dam	Dam	Dam	Dam	Dam	Dam	Dam	Dam	Dam	calf	calf	calf	calf	calf	calf	calf	calf	calf	calf	calf	calf	calf	calf	calf	calf	calf	calf	calf	calf	calf	calf	calf
		Individual Name	C-1	C-2	C-3	C-4	C-5	C-6	O-1	O-2	O-3	O-4	O-5	O-6	C-1	C-2	C-3	C-4	C-5	C-6	O-1	O-2	O-3	O-4	O-5	O-6	C-1	C-2	C-3	C-4	C-5	C-6	O-1	O-2	O-3	O-4	O-5	O-6	C-1	C-2	C-3	C-4	C-5	C-6	O-1	O-2	O-3	O-4	O-5
		Sex	female	female	female	female	female	female	female	female	female	female	female	female	female	female	female	female	female	female	female	female	female	female	female	female	female	male	male	male	male	male	male	female	male	female	male	female	female	male	male	male	male	male	male	female	male	female	male
Classification	Category	Sample_id	D_C-1_-60d	D_C-2_-60d	D_C-3_-60d	D_C-4_-60d	D_C-5_-60d	D_C-6_-60d	D_O-1_-60d	D_O-2_-60d	D_O-3_-60d	D_O-4_-60d	D_O-5_-60d	D_O-6_-60d	D_C-1_0d	D_C-2_0d	D_C-3_0d	D_C-4_0d	D_C-5_0d	D_C-6_0d	D_O-1_0d	D_O-2_0d	D_O-3_0d	D_O-4_0d	D_O-5_0d	D_O-6_0d	c_C-1_30d	c_C-2_30d	c_C-3_30d	c_C-4_30d	c_C-5_30d	c_C-6_30d	c_O-1_30d	c_O-2_30d	c_O-3_30d	c_O-4_30d	c_O-5_30d	c_O-6_30d	c_C-1_180d	c_C-2_180d	c_C-3_180d	c_C-4_180d	c_C-5_180d	c_C-6_180d	c_O-1_180d	c_O-2_180d	c_O-3_180d	c_O-4_180d	c_O-5_180d
Fecal Diversity	Alpha_diversity	shannon	6.92753	7.33802	6.43639	6.81078	7.15886	7.16971	7.15819	6.95726	6.41575	7.10402	7.34061	6.84833	6.87054	7.22311	6.89303	6.69615	7.30947	7.9237	6.75577	6.16332	6.38724	6.72543	7.16965	7.36759	5.01638	3.70393	5.28266	5.40936	4.82222	5.46411	4.68638	5.83628	5.35569	4.48121	4.70669	5.21132	6.60618	6.95733	6.87259	6.82835	6.53033	6.52523	6.11838	6.4519	6.85709	6.76452	6.64702
Fecal Diversity	Alpha_diversity	OTU	243	319	172	199	241	266	240	266	182	231	285	232	228	295	254	179	293	545	183	157	184	207	255	273	78	47	89	79	67	95	62	120	86	54	62	76	196	205	197	196	164	176	142	179	208	222	172
Fecal Diversity	Alpha_diversity	chao1	247	335	174	201	247	270	243	274	186	232	296	236	235	311	264	179	303	720	183	157	187	210	262	281	84	47	92	79	67	98	63	125	87	55	70	77	203	206	201	198	164	176	142	183	212	230	174
Fecal Diversity	Alpha_diversity	simpson	0.9841	0.988742	0.978676	0.984085	0.989124	0.987428	0.987702	0.983753	0.979505	0.988274	0.989599	0.983579	0.984975	0.988521	0.983357	0.984404	0.988175	0.990028	0.984913	0.972847	0.978403	0.982717	0.988273	0.989464	0.947324	0.855778	0.953376	0.966354	0.93849	0.963555	0.939331	0.970095	0.964584	0.924358	0.936282	0.956034	0.981729	0.988664	0.987208	0.986196	0.979647	0.980041	0.974759	0.980557	0.984197	0.981739	0.985522
Fecal bacteria	Phylum	p_Firmicutes	0.715044	0.685846	0.793801	0.626397	0.59048	0.646026	0.673537	0.761422	0.742523	0.654924	0.608971	0.722367	0.726505	0.68998	0.728501	0.657948	0.648787	0.734128	0.676848	0.803293	0.717246	0.750284	0.63485	0.643098	0.724342	0.861913	0.756598	0.799485	0.864513	0.747162	0.667165	0.538219	0.564228	0.7264	0.890145	0.708621	0.815148	0.840689	0.836224	0.789194	0.717874	0.792898	0.758252	0.810457	0.852794	0.772757	0.845438
Fecal bacteria	Phylum	p_Bacteroidetes	0.204883	0.187212	0.140551	0.22486	0.285979	0.22251	0.214756	0.150501	0.18025	0.232345	0.301189	0.180157	0.231257	0.175468	0.198608	0.228422	0.225893	0.196773	0.169372	0.131067	0.215962	0.197463	0.250466	0.227635	0.101357	0.0495241	0.203236	0.152217	0.0694395	0.211176	0.198638	0.382775	0.369218	0.137745	0.0536551	0.221034	0.128969	0.106627	0.0941159	0.127041	0.245346	0.167179	0.195026	0.139323	0.0856928	0.169713	0.0912334
Fecal bacteria	Phylum	p_Proteobacteria	0.00424628	0.0199642	0.00925527	0.0179236	0.0290795	0.00585193	0.0166263	0.00165144	0.00633012	0.00901196	0.010212	0.00609225	0.00739176	0.00390521	0.00655201	0.0154025	0.00682677	0.00883062	0.0132422	0.00577293	0.00856311	0.00776221	0.0149275	0.00620699	0.00162356	0.054041	0.00414178	0	0	0.000873145	0.0023252	0.00840238	0.00786469	0.00552727	0.021686	0.0393103	0.010045	0.0145719	0.021491	0.0268153	0.00627943	0.00537428	0.0146444	0.0157585	0.0265598	0.0138257	0.0318552
Fecal bacteria	Phylum	p_Actinobacteria	0.0048529	0.00348432	0.000860956	0.00232775	0.00259307	0.00217746	0.00190509	0.00638556	0.00443108	0.00442405	0.000646329	0.00290107	0.0161035	0.0439336	0.003003	0.0043592	0.00170669	0.00232006	0.00256301	0.00684199	0.00376777	0.00227187	0.00617195	0.0163271	0.171402	0.0319406	0.0321711	0.0477039	0.0603356	0.0266933	0.131872	0.0608006	0.0574207	0.130327	0.033089	0.0308046	0.0334834	0.00224184	0.00251964	0.00530997	0.00381251	0.00211132	0.0134821	0.0164948	0.00125282	0.00640252	0.002421
Fecal bacteria	Phylum	p_Euryarchaeota	0.0353352	0.0355966	0.0154972	0.0642458	0.0301908	0.0737616	0.00831313	0.0477816	0.0512739	0.0363756	0.0131851	0.0455469	0.00778775	0.0442886	0.0219765	0.030805	0.0386444	0.0103773	0.0773174	0.0145392	0.0332249	0.0177963	0.0429166	0.0543786	0	0.000967898	0	0	0.00571225	0.00511413	0	0.00688528	0.0012685	0	0.00142537	0.000229885	0.010045	0.0205969	0.0300874	0.0290721	0.0181655	0.0166987	0.0083682	0.0123711	0.015535	0.0142897	0.00840979
Fecal bacteria	Phylum	p_Verrucomicrobia	0	0.00998211	0.0187258	0.0160615	0.015188	0.0102069	0.0258053	0.00737642	0.00775439	0.0124529	0.00969493	0.00870322	0.00092397	0.00736665	0.00655201	0.0162743	0.0202365	0.0130571	0.0198633	0	0.00822059	0.00132526	0.0124874	0.00242882	0	0	0	0	0	0	0	0	0	0	0	0	0	0	0	0	0	0	0	0	0	0	0
Fecal bacteria	Phylum	p_Kiritimatiellaeota	0.0116773	0.0133723	0.00408954	0.0109404	0.0122245	0.00993468	0.0195705	0.00495431	0.000474759	0.021301	0.020424	0.0131999	0.00356389	0.00328393	0.0110565	0.0110433	0.0154821	0.00857883	0.0196497	0.00256575	0.0027402	0.0034078	0.0167935	0.0198354	0	0	0	0	0	0	0	0	0	0	0	0	0	0	0.000296428	0	0	0	0	0	0	0	0
Fecal bacteria	Genus	g_Clostridium sensu stricto 1	0.0423112	0.0452962	0.128713	0.0274674	0.0107427	0.00748503	0.0554209	0.0477816	0.0840323	0.022448	0.0161582	0.0636786	0.0547782	0.0685187	0.0932296	0.0293519	0.0463245	0.115733	0.0337463	0.106479	0.0916253	0.068156	0.0097603	0.0477668	0.000231938	0.405872	0	0.000791766	0	0.00898092	0	0	0.000845666	0.00232727	0.0104867	0	0.0857869	0.029284	0.0604713	0.0562857	0.00919489	0.0119002	0.030451	0.0257732	0.0395891	0.115988	0.0606524
Fecal bacteria	Genus	g_Lactobacillus	0	0	0	0	0	0	0	0	0.000316506	0	0	0	0	0	0	0	0	0	0	0	0	0	0	0	0.167111	0.200516	0.224908	0.0197941	0.299357	0.114132	0.399934	0.0256739	0.0320507	0.313164	0.0623091	0.00574713	0	0	0	0	0.000672797	0	0	0	0	0	0
Fecal bacteria	Genus	g_Blautia	0.00394298	0.00339015	0.00602669	0.00232775	0.00148176	0.000544366	0.00571528	0.00187163	0.000949517	0.00311322	0.00103413	0.00304613	0.00158395	0.00479276	0.004641	0.00377797	0.00646105	0.00636668	0.00405809	0.00555912	0.00428156	0.00227187	0.00200947	0.00215895	0.114577	0.00112921	0.147852	0.158155	0.177794	0.0868155	0.08952	0.0627845	0.105201	0.160727	0.256771	0.194023	0.0199746	0.0217178	0.0280124	0.0127439	0.0163714	0.00575816	0.00348675	0.0431517	0.00676522	0.0254245	0.00955657
Fecal bacteria	Genus	g_Ruminococcaceae UCG-005	0.119503	0.071664	0.115583	0.134777	0.100389	0.112139	0.13249	0.0901684	0.097009	0.138456	0.123061	0.0932695	0.120908	0.0884885	0.0864046	0.144725	0.109106	0.0913456	0.110636	0.113321	0.101558	0.110564	0.143821	0.0761031	0	0	0	0.00217736	0	0	0	0.0017505	0	0	0	0	0.0787438	0.104666	0.0597303	0.128501	0.22292	0.236852	0.235704	0.0913108	0.133926	0.0659738	0.0997706
Fecal bacteria	Genus	f_LachnospiraceaeOther	0.0377616	0.0417177	0.0318554	0.0384078	0.0551954	0.0406913	0.0446831	0.0290653	0.0235797	0.057185	0.0532575	0.0382942	0.0283791	0.0341706	0.028119	0.0188899	0.0291357	0.0460955	0.0390859	0.0235194	0.0162699	0.0425975	0.0225348	0.0298205	0.029688	0.00290369	0.030341	0.0560174	0.112103	0.0613696	0.0230859	0.0781888	0.0438901	0.00334545	0.00539605	0.0412644	0.130239	0.200364	0.167037	0.170185	0.0953129	0.177351	0.148536	0.0944035	0.206966	0.117751	0.216616
Fecal bacteria	Genus	g_Faecalibacterium	0	0	0	0	0	0	0	0	0	0.000327708	0	0	0	0	0	0	0	0	0	0	0	0	0	0	0.0241215	0.00225843	0.0953573	0.0653207	0.00571225	0.213546	0.0282345	0.0786556	0.0842283	0.0225455	0.132254	0.133103	0.00635031	0.00546448	0.0128946	0.00743396	0.000672797	0.00364683	0.00069735	0.0116348	0	0.0118771	0.00560652
Fecal bacteria	Genus	g_Bacteroides	0.0436761	0.0288163	0.0215239	0.0491155	0.0496388	0.0406913	0.0457222	0.029836	0.0439943	0.0576766	0.0592037	0.0332173	0.0472545	0.0243188	0.0263445	0.04737	0.0390101	0.0386857	0.0467749	0.0354928	0.0604556	0.0323741	0.0423425	0.0342734	0.0490549	0.0485562	0.102774	0.0892716	0.0581935	0.0977922	0.153795	0.147275	0.20482	0.127855	0.00834861	0.165517	0.0172036	0.0193359	0.00726249	0.0532324	0.0679525	0.0596929	0.0804277	0.0397644	0.0176647	0.030064	0.0142712
Fecal bacteria	Genus	g_Streptococcus	0	0.00113005	0	0.000698324	0.000555658	0.00571584	0	0.000990862	0	0.000491562	0	0	0.00171595	0	0	0	0	0	0	0	0.000685049	0	0.00143534	0	0.204337	0.00161316	0	0.097981	0.00963941	0	0.000996512	0.000816898	0	0.0174545	0.034718	0.0156322	0	0.00238195	0.00163035	0.0161954	0.00201839	0.00479846	0.00209205	0.00294551	0.00764219	0.000463951	0.000382263
Fecal bacteria	Genus	g_Romboutsia	0.096603	0.05735	0.127637	0.073324	0.0353769	0.0673653	0.0595774	0.0982054	0.126128	0.0485007	0.0302482	0.100522	0.100317	0.0676311	0.119574	0.0685847	0.0653419	0.0902486	0.061085	0.114176	0.117486	0.103938	0.0440649	0.0789367	0.00162356	0.000645265	0.00105953	0	0.00142806	0	0.00132868	0.00221729	0.00684989	0.00349091	0.00173081	0	0.0369472	0.023119	0.0397214	0.00769946	0.00852209	0.00671785	0.0065086	0.0536082	0.0135304	0.0448177	0.0270133
Fecal bacteria	Genus	g_Alloprevotella	0.00788596	0.00357849	0.00172191	0.00325885	0.00703834	0.00326619	0	0.00176153	0.0218389	0.00327708	0.00568769	0.00464172	0.00805174	0.00710038	0.00573301	0.0101715	0.00707058	0.0124276	0.00192226	0.00449006	0.0126734	0	0.0127745	0.0039131	0.00649426	0	0.0106916	0.0241489	0.000892538	0.0402894	0.00398605	0.120317	0.0747569	0.00421818	0	0.000689655	0.0128161	0.00238195	0.013191	0.00716846	0.0174927	0.0147793	0.0402139	0	0.00588825	0.0157743	0.00535168
Fecal bacteria	Genus	g_Turicibacter	0.0447376	0.0360674	0.0503659	0.0197858	0.0177811	0.0235438	0.0379286	0.0596719	0.0462098	0.0262166	0.0045243	0.0483029	0.0378828	0.0309754	0.0435435	0.0273176	0.0363282	0.0277508	0.0367364	0.0829592	0.060113	0.0441121	0.0348787	0.0364323	0.000579845	0	0	0	0	0	0	0	0	0.000436364	0	0	0.0565755	0.0187754	0.0213428	0.00530997	0.00403678	0.000575816	0.0148768	0.118262	0.0055124	0.04955	0.0327472
Fecal bacteria	Genus	g_Tyzzerella 4	0.00181984	0.00339015	0.00172191	0.00372439	0.00444527	0.0106151	0.00103914	0.00154134	0.00648837	0.00933967	0.00206825	0.00217581	0.00791975	0.00150883	0.002184	0.00348736	0.00280385	0.00588108	0	0.00149669	0.00565165	0.00662628	0.00660255	0.000944542	0.00278325	0	0.0329416	0.0700713	0.0506962	0.0049894	0.0142833	0.0117867	0.0313742	0.0261818	0.107514	0.0626437	0	0.00392322	0.00148214	0.00278773	0	0	0	0.00765832	0	0.00296929	0
Fecal bacteria	Genus	g_Collinsella	0	0	0	0	0	0	0	0	0	0	0	0	0	0	0	0	0	0	0	0	0	0	0	0	0.0903398	0.0059687	0.0314005	0.0477039	0.0574795	0.0218286	0.101478	0.0280079	0.00651163	0.0733091	0.0206679	0.0287356	0	0	0	0	0	0	0	0	0	0	0
Fecal bacteria	Genus	g_Acetitomaculum	0.0238095	0.00103588	0.00559621	0.00558659	0.00203741	0.00734894	0	0.00605527	0.013135	0.0111421	0	0.00725268	0.00263992	0.00257389	0.004641	0.00552165	0	0.0013129	0.00747544	0	0.00205515	0.00738357	0.00301421	0.00256376	0	0	0	0	0	0	0.00132868	0.0010503	0	0	0.000509061	0	0.0389101	0.0899538	0.0499481	0.0477897	0.0311729	0.0253359	0.0334728	0.0431517	0.0260586	0.0178157	0.0239551
Fecal bacteria	Genus	g_Prevotella 9	0	0	0	0	0	0	0	0	0	0	0	0	0	0	0	0	0	0	0	0	0	0	0	0	0.0255132	0.000967898	0.0664612	0.0387965	0.00285612	0.0487714	0.0240824	0.0864745	0.0810148	0.00523636	0.0435756	0.0512644	0.0278259	0.00896735	0.0114125	0.0134077	0	0.00959693	0.00209205	0.0372607	0.00676522	0.0195787	0.0122324
Fecal bacteria	Genus	g_Clostridium sensu stricto 13	0	0	0	0	0	0	0	0	0	0	0	0	0	0	0	0	0	0	0	0	0	0	0	0	0	0.0822713	0	0	0	0	0	0	0	0	0.000305437	0	0	0	0	0	0	0	0	0	0	0	0
Fecal bacteria	Genus	g_Rikenellaceae RC9 gut group	0.0318471	0.0285338	0.0182953	0.0295624	0.0513058	0.0495373	0.0268445	0.0212485	0.025004	0.0288383	0.0561013	0.0208877	0.0393347	0.0264489	0.0271635	0.0287707	0.035231	0.0345851	0.0339598	0.0111182	0.0356225	0.0467626	0.0368882	0.0318446	0.00359504	0	0.000192641	0	0.00374866	0.00823251	0	0.00221729	0	0	0	0.00241379	0.0155871	0.013451	0.0170446	0.0229656	0.0820812	0.0424184	0.0167364	0.00515464	0.0139063	0.0332189	0.00688073
Fecal bacteria	Genus	g_Bifidobacterium	0	0	0	0	0.00148176	0	0	0	0	0	0	0	0.0125396	0.0395846	0	0	0	0	0	0.00620056	0	0	0.00272714	0.0141681	0.0761916	0.0204872	0.000770564	0	0	0	0	0.00338429	0.0509091	0.0552727	0.00783954	0.00091954	0.0301351	0.00112092	0	0	0.000448531	0	0.0125523	0.0113402	0	0	0
Fecal bacteria	Genus	g_Methanobrevibacter	0.0303306	0.0279687	0.0131296	0.0612197	0.0190776	0.0715841	0.0053689	0.0477816	0.0512739	0.0321154	0.00840228	0.0414853	0.00778775	0.0434898	0.0187005	0.0302238	0.0358405	0.00708608	0.074968	0.0145392	0.032026	0.016471	0.0404765	0.0534341	0	0.000967898	0	0	0.00571225	0.00511413	0	0.00571829	0.0012685	0	0.00142537	0	0.00646577	0.0154126	0.0246035	0.0212399	0.0139045	0.0143954	0.0083682	0.00883652	0.0132799	0.0120627	0.00764526
Fecal bacteria	Genus	g_Paeniclostridium	0.0433728	0.025897	0.0479983	0.0153631	0.0129654	0.0381056	0.0193973	0.041396	0.0428865	0.0209733	0.0116339	0.0483029	0.0480465	0.0292003	0.039312	0.0340017	0.0359625	0.0324808	0.0226399	0.0701304	0.0518924	0.0533889	0.023396	0.0362974	0.00104372	0	0	0	0	0.00024947	0	0	0	0	0	0	0.0371782	0.0229788	0.02075	0.00238949	0.00134559	0.00191939	0.0032543	0.0335788	0.00776748	0.026074	0.0202599
Fecal bacteria	Genus	g_Megasphaera	0	0	0	0	0	0	0	0	0	0	0	0	0	0	0	0	0	0	0	0	0	0	0	0	0	0.00854977	0.0257176	0	0	0.00561307	0.00880252	0.000816898	0.00118393	0.0312727	0.0639381	0.0393103	0	0	0	0	0	0	0	0	0	0	0
Fecal bacteria	Genus	g_[Ruminococcus] gnavus group	0	0	0	0	0	0	0	0	0	0	0	0	0	0	0	0	0	0	0	0	0	0	0	0	0.00637829	0.00580739	0.0210942	0.0475059	0.0244556	0.00972933	0.0222554	0.00758548	0.0119239	0.0245818	0.0638363	0.0142529	0	0	0	0	0	0	0	0	0	0	0
Fecal bacteria	Genus	g_Roseburia	0	0.00235427	0.00344382	0.000931099	0.00444527	0.000408274	0	0.000440383	0	0.00573488	0	0	0.00435586	0.000621283	0.000682501	0	0.00475436	0.0149815	0.00640752	0.00277956	0	0.00208254	0.000430601	0.00215895	0	0	0	0.010095	0	0	0.00182694	0.0144708	0.000676533	0	0.000407249	0	0.0233229	0.0093877	0.0634356	0.0163282	0.0251177	0.0049904	0.0102278	0.0114875	0.0360812	0.0279299	0.0559378
Fecal bacteria	Genus	g_Butyricicoccus	0	0	0	0	0	0	0	0	0	0	0	0.00159559	0	0	0	0	0	0	0	0	0	0	0	0	0	0.0622681	0.0114621	0.0152415	0	0.00947986	0.00498256	0.016338	0.0104017	0.0221091	0.00783954	0.0114943	0	0	0	0	0	0	0	0	0	0	0
Fecal bacteria	Genus	g_[Ruminococcus] torques group	0	0	0	0	0	0	0	0	0	0	0	0	0	0	0	0	0	0	0	0	0	0	0	0	0.0230778	0	0.0144481	0.0122724	0.0533738	0.00760883	0.00548082	0.00373439	0.0208034	0.0139636	0.0049888	0.062069	0.00127006	0	0.0053357	0.00637196	0	0	0	0.0129602	0.00288148	0.00352603	0
Fecal bacteria	Genus	g_Christensenellaceae R-7 group	0.0394298	0.03748	0.0520878	0.0398045	0.0453788	0.0391943	0.0488396	0.0402951	0.0324418	0.0394888	0.0595915	0.037859	0.031415	0.0477501	0.044499	0.0444638	0.0553456	0.0511133	0.0478428	0.0314304	0.0243192	0.0486558	0.0502368	0.0353529	0	0	0	0	0	0	0	0	0	0	0	0	0.0127006	0.00532437	0.00296428	0.0181866	0.035434	0.025144	0.0260344	0.00382916	0.0127788	0.0114132	0.00739042
Fecal bacteria	Genus	g_Anaerostipes	0	0	0	0	0	0	0	0	0	0	0	0	0	0	0	0	0	0	0	0	0	0	0	0	0.0257451	0	0.00886149	0.0591845	0.0285612	0.00224523	0	0.000233399	0.00270613	0	0	0	0	0.00896735	0.00340892	0.0184521	0	0.00537428	0	0.000883652	0	0	0.0254842
Fecal bacteria	Genus	g_Lachnospiraceae NK3A20 group	0.0154686	0.0418118	0.0167886	0.0235102	0.00111132	0.00911813	0.00658123	0.0181658	0.0139263	0.00688186	0.00969493	0.0443864	0.0142555	0.0241413	0.00955501	0.0168556	0.00658296	0.00257185	0.0198633	0.0158221	0.0101045	0.00586899	0.0183723	0.00836594	0	0	0	0.000989707	0	0	0	0	0	0	0	0.000344828	0.0175499	0.0277427	0.0197125	0.00929245	0.0103162	0.00134357	0.0323106	0.0103093	0.059133	0.0284866	0.00140163
Fecal bacteria	Genus	g_Anaerosporobacter	0.00318471	0.00508522	0	0.00442272	0.00296351	0	0.00329061	0.00110096	0	0	0.00736815	0.00580215	0	0.00488151	0.001092	0	0.00377911	0.00420848	0.00405809	0	0.0013701	0	0	0.00715153	0	0	0	0	0	0	0	0	0	0	0	0	0.0180118	0.00868712	0.0331999	0.0169919	0.00246692	0.0119002	0.00209205	0.0113402	0.0538712	0.0120627	0.0466361
Fecal bacteria	Genus	g_Ruminococcaceae UCG-010	0.0303306	0.0404935	0.0204477	0.023743	0.0444527	0.0306206	0.0465882	0.0214687	0.0205729	0.040308	0.0374871	0.0287206	0.0435586	0.0270702	0.042315	0.045045	0.0449835	0.0317614	0.0339598	0.0262989	0.0277445	0.051117	0.0536816	0.0503306	0	0	0	0	0	0	0	0	0	0	0	0	0.0040411	0.00532437	0.00311249	0.00252224	0.00829782	0.00671785	0.0237099	0.00397644	0.00187923	0.00668089	0.00229358
Fecal bacteria	Genus	g_Subdoligranulum	0	0	0	0	0	0	0	0	0	0	0	0	0	0	0	0	0	0	0	0	0	0	0	0	0.0117129	0	0.0340975	0.00870942	0.00428418	0.0159661	0.00880252	0.00630179	0.0471036	0.048	0.00091631	0.0117241	0.00658123	0.000700574	0.00578035	0.00185849	0	0	0	0.00162003	0	0.0028765	0.000891947
Fecal bacteria	Genus	g_Alistipes	0.0294207	0.036915	0.0275506	0.038175	0.0476014	0.0299401	0.0426048	0.0209182	0.0362399	0.0478453	0.0416236	0.0409051	0.0405227	0.027514	0.0410865	0.0447544	0.0271852	0.0253768	0.0147373	0.013684	0.0380202	0.0338887	0.0390412	0.037107	0.000811782	0	0	0	0	0	0	0	0	0	0	0	0.00681215	0.00196161	0.000592856	0.000530997	0.0174927	0.0142035	0.0141795	0	0.00576297	0.0047323	0.00751784
Fecal bacteria	Genus	f_Ruminococcaceae_g_uncultured	0.00894753	0.0137489	0.0049505	0.000465549	0.0101871	0.00816549	0.00917908	0.0078168	0.00332331	0.00917582	0.047182	0.00522193	0.00369588	0.00541404	0.00532351	0.00610288	0.00572961	0.00438833	0.00576677	0.00748343	0.00959068	0.00530102	0.00961676	0.00755634	0.00545054	0	0.00443075	0.0116785	0.00714031	0.0028689	0.00166085	0.00443459	0.00744186	0.000727273	0	0.0185057	0.0011546	0.00028023	0	0.0146024	0.00201839	0.00191939	0.00162715	0	0.00676522	0	0.0225535
Fecal bacteria	Genus	g_Ruminococcus 2	0.00348802	0.0420944	0.00624193	0	0.0383404	0.00503538	0.00277104	0.0311571	0.0170913	0.00770113	0.00646329	0.00420656	0.0182154	0.0219224	0.0124215	0.0110433	0.00353529	0.00483796	0.00234942	0.00791105	0	0	0.0218171	0.00458777	0.00115969	0.00258106	0	0	0.00410568	0.0266933	0	0.00676858	0	0	0.0125229	0	0.0290959	0.046378	0.0253446	0.0254879	0.0148015	0.0172745	0.011855	0.0356406	0.0135304	0.0184653	0.0150357
Fecal bacteria	Genus	g_Escherichia-Shigella	0	0	0	0	0	0	0	0	0	0	0	0	0	0	0	0	0	0	0	0	0	0	0	0	0	0.0414583	0	0	0	0	0	0.00373439	0	0.00509091	0.00855223	0.0393103	0	0	0	0	0	0	0.0146444	0.00103093	0	0	0
Fecal bacteria	Genus	g_Lachnospiraceae NK4A136 group	0.00955414	0.0286279	0.00817908	0.00721601	0.00555658	0.00585193	0.00259785	0.00231201	0.0117107	0.00442405	0.00310238	0.00116043	0	0.0290228	0.00573301	0.00348736	0.00950872	0.00647459	0.0412217	0.00641437	0.00513787	0	0.00947323	0.00539738	0	0	0	0.00356295	0	0	0	0.0231065	0	0	0.00142537	0.00149425	0.00277104	0.00210172	0	0	0.00246692	0	0	0.00103093	0	0	0.00229358
Fecal bacteria	Genus	g_Cellulosilyticum	0.0177434	0.0135606	0.0163582	0.00302607	0.00129654	0.00204137	0.0117769	0.0136519	0.0280108	0.00327708	0.000258532	0.00232086	0.0113516	0.0394071	0.0236145	0.00319675	0.00707058	0.0185605	0.0196497	0.0153945	0.0172975	0.0193109	0.00488015	0.0194306	0	0	0	0	0	0	0	0	0	0	0	0	0.000808221	0	0	0	0	0	0.0004649	0.000441826	0	0	0
Fecal bacteria	Genus	g_Prevotellaceae UCG-003	0.0171368	0.0224127	0.00904003	0.0135009	0.0370439	0.0202776	0.017319	0.0186062	0.0148758	0.012289	0.0210703	0.0175515	0.032339	0.0239638	0.01911	0.0212148	0.0253566	0.0171037	0.0168731	0.0130425	0.0222641	0.0263158	0.0380365	0.0107948	0.00197147	0	0.00847621	0	0.000714031	0.00424099	0	0.00303419	0	0	0	0	0.00138552	0.00322264	0.00148214	0.00185849	0.00179412	0.00153551	0	0.00147275	0.0041343	0.00231976	0.00598879
Fecal bacteria	Genus	g_[Eubacterium] coprostanoligenes group	0.0104641	0.0245786	0.0159277	0.018622	0.0238933	0.0366086	0.0242466	0.0347903	0.0218389	0.0298214	0.0336091	0.00942849	0.0216473	0.0168634	0.0197925	0.0337111	0.0240156	0.0282184	0.0252029	0.0324995	0.0130159	0.0306702	0.0205253	0.0337336	0.00950945	0	0.000288962	0.000593824	0.0114245	0.0209555	0	0.00326759	0.000591966	0	0	0	0.00727399	0.0093877	0.00311249	0.00716846	0.0242207	0.0084453	0.0167364	0.00324006	0.00626409	0.00528904	0.00866463
Fecal bacteria	Genus	g_[Ruminococcus] gauvreauii group	0.00151653	0.00103588	0	0.00209497	0.000740878	0	0	0.00308268	0.00205729	0.00376864	0.000517063	0.00101538	0.00395987	0.000976302	0.000955501	0.00174368	0.000975253	0	0	0.00235194	0.000856311	0.00132526	0.000574135	0	0.00208744	0.000322633	0	0.0277118	0.0198144	0.0266933	0.00199302	0.00688528	0.0346723	0.000727273	0.00295256	0.00137931	0.00773583	0.0197562	0.0211946	0.0177884	0.00740076	0.00902111	0.0051139	0.0241532	0.018667	0.0100213	0.00420489
Fecal bacteria	Genus	g_Ruminococcaceae UCG-013	0.0128905	0.00762784	0.00624193	0.0109404	0.0327838	0.0125204	0.00363699	0.0167346	0.00743789	0.0163854	0.0129266	0.00855817	0.0244192	0.013047	0.00778051	0.0043592	0.0184079	0.0106471	0.00427168	0.0121873	0.00685049	0.0193109	0.0119133	0.0138983	0	0	0	0	0	0	0	0	0	0	0	0	0.00831313	0.000840689	0	0.00690296	0.00897062	0.00518234	0.0088331	0.00353461	0.0114007	0.00909344	0
Fecal bacteria	Genus	g_Olsenella	0	0	0	0.000931099	0	0	0	0.00154134	0.0026903	0.00163854	0	0	0	0.000266264	0	0	0	0	0.00256301	0.000641437	0	0	0	0	0.00487069	0.00435554	0	0	0.00285612	0.00361731	0.0303936	0.0245069	0	0.00174545	0.00458155	0.00114943	0.00127006	0	0.00163035	0.00119474	0	0.00153551	0	0.00265096	0.00100226	0.00547462	0
Fecal bacteria	Genus	g_Clostridioides	0.0210798	0.0134664	0.0204477	0.0148976	0.00889054	0.0258574	0.0178386	0.0268634	0.0186738	0.0113059	0.0127973	0.0221932	0.030227	0.0154433	0.0227955	0.0119151	0.0191393	0.0136146	0.0183682	0.025016	0.0159274	0.0132526	0.0182288	0.0130887	0	0	0	0	0	0	0	0	0.000591966	0	0	0	0.00600393	0.00518425	0.0063732	0.00530997	0.00224266	0.00403071	0	0.00795287	0.00363317	0.00890786	0.00879205
Fecal bacteria	Genus	g_Lachnospiraceae UCG-004	0	0	0	0	0	0	0	0	0	0	0	0	0	0	0	0	0	0	0	0	0	0	0	0	0	0.00822713	0.00366018	0.00969913	0	0.0107272	0	0.012837	0.0272304	0	0.0296274	0.011954	0.0023092	0.00518425	0	0	0	0	0	0	0.0055124	0.00361882	0.00356779
Fecal bacteria	Genus	g_Enterococcus	0	0	0	0	0	0	0	0	0	0	0	0	0	0	0	0	0	0	0	0	0	0	0	0	0.00440682	0.028069	0	0	0	0	0	0	0	0	0	0	0	0	0	0	0	0	0	0	0.00638938	0	0
Fecal bacteria	Genus	g_Marvinbryantia	0	0	0.00215239	0.00116387	0.00129654	0.00285792	0	0.00231201	0.00237379	0	0.00155119	0	0	0	0.001911	0	0.00170669	0.00205029	0	0.00363481	0	0.00302916	0	0.00148428	0	0	0	0	0	0	0	0	0	0	0	0	0.00819767	0.0176545	0.0121535	0.0120802	0.0280332	0.0203455	0.016504	0.00913108	0.0154097	0.0094646	0.00802752
Fecal bacteria	Genus	g_Ruminococcaceae UCG-014	0.00379133	0.00414352	0	0.00442272	0.00777922	0.00571584	0.00588847	0.00473412	0	0.00491562	0.00685109	0.0078329	0.00237592	0.00328393	0.00273	0.00203429	0.0126783	0.00791338	0.00683469	0.00769724	0.00325398	0.00719424	0.00172241	0.00404804	0.0173953	0	0.0170487	0.0184086	0.00624777	0.0153424	0	0.0180885	0.000591966	0	0.00152718	0.0234483	0.0023092	0.00308253	0.0117089	0.0203106	0.0156986	0.0278311	0.00302185	0.00397644	0.00576297	0.0106709	0.00853721
Fecal bacteria	Genus	g_Dorea	0.00470124	0.00565025	0.0038743	0.00721601	0.00370439	0.00571584	0.00640804	0.00462402	0.00379807	0.00589874	0.00400724	0.00435161	0.00329989	0.00159759	0.002457	0.00406858	0.0018286	0.00372289	0.0053396	0.00363481	0.00428156	0.00208254	0.00287068	0.00364323	0.0277166	0	0.00192641	0.00732383	0.0132096	0.0137208	0	0.00466799	0.00262156	0	0.00285074	0.00988506	0.00808221	0.0056046	0.00296428	0.00119474	0.018614	0.00422265	0.00627615	0.00324006	0.00526184	0.00213417	0.00535168
Fecal bacteria	Genus	g_Phascolarctobacterium	0.0157719	0.0116772	0.0126991	0.0153631	0.0250046	0.0138813	0.0171458	0.0171749	0.0178826	0.0132722	0.0222337	0.0133449	0.0104277	0.00869797	0.012285	0.0087184	0.0154821	0.0127513	0.00854336	0.0124011	0.0152423	0.0141992	0.00818143	0.00904062	0	0.00613002	0.00202273	0.00316706	0	0.00573781	0.00498256	0.0273077	0.015814	0.00189091	0.000407249	0.00091954	0.0214756	0.0117697	0.0198607	0.0107527	0.0168199	0.0266795	0.0146444	0.016053	0.015535	0.0142897	0.0124873
Fecal bacteria	Genus	f_Muribaculaceae_g_uncultured bacterium	0.000909918	0	0.00150667	0.000465549	0.00203741	0.00136091	0.00138552	0.00605527	0.0166166	0.00360478	0.00168046	0.00333623	0.0031679	0.00426023	0.00518701	0	0.00256004	0.0041905	0.00256301	0.00256575	0.00222641	0.0034078	0.00416248	0.00593712	0.000927751	0	0	0	0	0	0	0	0	0	0	0	0.0187045	0.0201765	0.0244553	0.00849595	0.0208567	0.0149712	0.0267318	0.00191458	0.0204209	0.0214345	0.00879205
Fecal bacteria	Genus	g_Holdemanella	0	0	0	0	0	0	0	0	0	0	0	0	0	0	0	0	0	0	0	0	0	0	0	0	0.00313116	0	0	0.00633413	0.0141021	0.0263191	0	0	0	0	0.0152718	0	0.00681215	0.00476391	0.0109678	0	0	0	0	0.00324006	0	0.000371161	0
Fecal bacteria	Genus	g_Mogibacterium	0.0116773	0.00574442	0.00344382	0.00628492	0	0.01184	0.0053689	0.0254321	0.00791264	0.00622645	0.00361944	0.0111691	0.0137276	0.0117156	0.00641551	0.0107527	0.00451054	0.00223014	0.0126015	0.00684199	0.00719301	0.00435441	0.00688962	0.00539738	0.00510263	0	0.00221537	0	0.00178508	0.00299364	0.00431822	0	0.000845666	0	0	0	0.00473386	0.00504414	0.00326071	0	0.0105405	0.00575816	0.0027894	0.00132548	0.0102731	0.00231976	0.00152905
Fecal bacteria	Genus	g_Prevotellaceae UCG-004	0.0194116	0.0125247	0.0187258	0.0169926	0.0157437	0.0174197	0.0148944	0.0110096	0.015034	0.0203179	0.0142192	0.0143603	0.0163675	0.0162421	0.0135135	0.0200523	0.0162136	0.0103773	0.0145237	0.0100492	0.0145573	0.0248012	0.0192335	0.016597	0	0	0	0	0	0	0	0	0	0	0	0	0	0	0	0	0.0154743	0	0.0027894	0	0.00263092	0	0
Fecal bacteria	Genus	g_Akkermansia	0	0.00998211	0.0187258	0.0160615	0.015188	0.0102069	0.0240734	0.00737642	0.00775439	0.0124529	0.00969493	0.00870322	0.00092397	0.00710038	0.00627901	0.0162743	0.0202365	0.0130571	0.0198633	0	0.00822059	0.00132526	0.0124874	0.00242882	0	0	0	0	0	0	0	0	0	0	0	0	0	0	0	0	0	0	0	0	0	0	0
Fecal bacteria	Genus	g_Prevotella 2	0	0	0	0	0	0	0	0	0	0	0	0	0	0	0	0	0	0	0	0	0	0	0	0	0.00649426	0	0	0	0	0	0	0	0	0	0	0	0.00277104	0.00140115	0	0.000265498	0	0	0	0.0232695	0	0	0
Fecal bacteria	Genus	g_Succinivibrio	0	0	0	0	0.000926097	0	0	0	0.00189903	0.00360478	0.000775595	0	0	0.00017751	0	0	0	0.00329125	0.000854336	0	0	0	0	0	0	0	0	0	0	0	0	0.000466799	0.000422833	0	0	0	0.00207828	0.00448368	0.0168964	0.0229656	0.00246692	0	0	0.00706922	0.0204209	0.00501067	0.0231906
Fecal bacteria	Genus	f_Lachnospiraceae_g_uncultured	0.000909918	0.00141256	0.000430478	0	0	0	0	0.000880766	0.00395632	0.000983123	0	0.00101538	0.00158395	0.00168634	0	0	0.00073144	0.000665444	0	0	0	0	0	0.000674673	0	0	0.01021	0.00692795	0.00142806	0.00311837	0.00249128	0.0015171	0.0043129	0	0.0228059	0.00126437	0	0	0	0	0.00269119	0	0.00860065	0	0	0	0
Fecal bacteria	Genus	g_Intestinimonas	0	0	0	0	0	0	0	0.000990862	0	0	0	0	0	0	0	0	0	0.000359699	0	0	0	0	0	0	0.00579845	0	0.00558659	0.0114806	0.0023206	0.0139703	0	0.0220562	0.00989429	0.00305455	0	0	0	0	0	0	0	0	0	0	0	0	0
Fecal bacteria	Genus	f_p-2534-18B5 gut group_g_uncultured bacterium	0.00849257	0.00480271	0.014421	0.0174581	0.00537137	0.011976	0.0171458	0.00913795	0	0	0.012668	0.00725268	0.00805174	0.0109168	0.02184	0.00842778	0.0165793	0.0158987	0.0143101	0.00641437	0.00530913	0.00283983	0.00832496	0.020645	0	0	0	0	0	0	0	0	0	0	0	0	0	0	0	0	0	0	0	0	0	0	0
Fecal bacteria	Genus	g_Agathobacter	0	0	0	0	0	0	0	0	0.00348156	0	0	0.00304613	0	0.0017751	0	0	0	0.00021582	0	0	0	0.00189322	0	0	0	0	0	0	0	0	0	0	0	0	0	0	0.0214756	0.00686563	0.00578035	0.0155317	0.00381251	0.0153551	0.00255695	0.00441826	0.0132799	0.0113204	0.0212793
Fecal bacteria	Genus	g_GCA-900066575	0	0	0	0	0	0	0	0	0	0	0	0	0	0	0	0	0	0	0	0	0	0	0	0	0	0	0.00105953	0.00178147	0	0	0	0.0212394	0	0	0	0	0	0	0	0	0	0	0	0	0	0.000649531	0
Fecal bacteria	Genus	g_Sharpea	0	0	0	0	0	0	0	0	0	0	0	0	0	0	0	0	0	0	0	0	0	0	0	0	0	0.0200032	0.00221537	0	0.00410568	0.0024947	0.0137851	0.00536819	0.0022833	0.0155636	0.0118102	0.00609195	0	0	0	0	0	0	0	0	0	0	0
Fecal bacteria	Genus	g_Ruminobacter	0	0.0138431	0.00839432	0.0109404	0.0198185	0	0.0017319	0	0.00443108	0	0.00271458	0	0	0.000355019	0.001092	0.00174368	0	0	0.00598035	0.000641437	0.00171262	0	0	0.00148428	0	0	0	0	0	0	0	0	0	0	0	0	0	0	0	0	0	0	0	0	0	0	0
Fecal bacteria	Genus	g_Ruminiclostridium 9	0.00303306	0	0	0	0	0	0.00207828	0.00121105	0.00126602	0.0155661	0.00090486	0	0.00158395	0.00133132	0	0	0.00219432	0.00170857	0.0012815	0	0	0	0.00215301	0	0.00139163	0.00403291	0.00288962	0.00415677	0	0.00623675	0	0.0152877	0.00575053	0	0	0.00287356	0.00577301	0.00630517	0.0183785	0.00305323	0.00313972	0.0126679	0.0106927	0.0194404	0.00663994	0.00120627	0.007263
Fecal bacteria	Genus	g_Candidatus Stoquefichus	0	0	0	0	0	0.00244965	0	0	0.00174078	0	0	0	0	0	0	0	0	0	0	0	0	0	0	0	0	0	0	0	0	0	0	0	0	0	0	0	0.00207828	0.00350287	0.00607677	0.0192486	0.00695223	0.00575816	0.00162715	0.000736377	0.00588825	0.00111348	0.00331295
Fecal bacteria	Genus	g_Family XIII AD3011 group	0.00909918	0.00696864	0.0101162	0.00744879	0.0122245	0.0151062	0.0133356	0.0110096	0.00363982	0.00720957	0.00840228	0.019002	0.0145195	0.0102956	0.00805351	0.01424	0.00889918	0.00976584	0.00704827	0.0149669	0.010447	0.00833018	0.0117698	0.00985022	0	0	0	0	0	0	0	0	0	0	0	0	0.00103914	0.00546448	0.00237142	0.00146024	0.00291545	0.00287908	0.0009298	0.00574374	0.00338261	0.00334045	0.00152905
Fecal bacteria	Genus	g_Erysipelotrichaceae UCG-002	0	0	0	0	0	0	0	0	0	0	0	0	0	0	0	0	0	0	0	0	0	0	0	0	0	0	0.0183009	0	0	0	0	0	0	0	0	0	0	0	0	0	0	0	0	0	0	0	0
Fecal bacteria	Genus	g_Treponema 2	0	0.00800452	0.00817908	0.00814711	0	0	0.00329061	0.00209182	0.00395632	0.00573488	0.0100827	0	0	0.00878672	0.00273	0	0.000853346	0.00420848	0	0.00192431	0.00171262	0.0034078	0.00114827	0.00269869	0	0	0	0	0	0	0	0	0	0	0	0	0	0.00546448	0.00770713	0	0	0.00191939	0	0	0.00501128	0.0170734	0.0180938
Fecal bacteria	Genus	g_Anaerovibrio	0	0.00188342	0.0180801	0	0.000555658	0	0	0	0	0	0	0	0	0.00150883	0	0	0	0.00748175	0	0	0	0.000946611	0	0	0	0	0	0	0	0.000873145	0	0.00373439	0	0	0	0	0.0103914	0.000980804	0.00622499	0.000663746	0	0	0	0.00147275	0.00501128	0.000649531	0.00624363
Fecal bacteria	Genus	g_Fournierella	0	0	0	0	0	0	0	0	0	0	0	0	0	0	0	0	0	0	0	0	0	0	0	0	0	0	0.00144481	0.00395883	0	0.00548834	0	0.0119034	0.0180127	0	0	0.00402299	0	0	0.000444642	0	0	0	0	0	0	0.00334045	0
Fecal bacteria	Genus	f_PaludibacteraceaeOther	0.00106157	0	0	0.0179236	0.0107427	0	0	0.000990862	0	0.00442405	0.01409	0.00319118	0	0.00124257	0	0.00610288	0.00304767	0.000467609	0	0	0.0027402	0	0	0	0	0	0	0	0	0	0	0	0	0	0	0	0	0	0	0	0	0	0	0	0	0	0
Fecal bacteria	Genus	o_ClostridialesOther	0.0077343	0.00546191	0.00839432	0.0132682	0.00629746	0.017828	0.00034638	0.00704613	0.00902041	0.00147468	0.00155119	0.010879	0.00527983	0.00683412	0.011739	0.01424	0.00463245	0.00348908	0.0119607	0	0.0135297	0.0017039	0.00100474	0.00890568	0	0	0	0	0	0	0	0.001167	0	0	0	0	0	0	0	0	0	0	0	0	0.000751691	0	0
Fecal bacteria	Genus	g_Erysipelotrichaceae UCG-003	0	0	0	0	0	0	0	0	0	0	0	0	0	0	0	0	0	0	0	0	0	0	0	0	0.0109011	0	0.00587555	0.0178147	0.00499821	0.00212049	0.0119581	0	0.0035518	0.00858182	0.0170026	0.0104598	0.000692761	0.00364299	0.000296428	0.000929245	0	0	0	0.00574374	0.00388374	0.00176301	0
Fecal bacteria	Genus	g_Coprococcus 3	0.00166818	0	0.00236763	0.00162942	0	0	0.00277104	0.00121105	0	0.00344093	0.00103413	0	0	0.00106506	0	0	0.000853346	0.000431639	0	0.00320718	0	0	0	0.00337336	0	0	0	0.00554236	0	0.00074841	0.0023252	0	0	0	0	0	0.017319	0.0128906	0.00474285	0.00557547	0.00426105	0.0130518	0.00395165	0.00456554	0.00651466	0	0.0114679
Fecal bacteria	Genus	f_RuminococcaceaeOther	0.0169851	0.0083812	0.00753336	0.011406	0.0138915	0.0172836	0.00900589	0.0107894	0.00727963	0.0103228	0.0131851	0.00304613	0.00884372	0.00674536	0.00696151	0.00959024	0.00804584	0.0135607	0.00555318	0.00256575	0.00565165	0.00908747	0.0146404	0.0126838	0	0	0	0.000395883	0	0	0	0.00630179	0	0	0	0	0.0046184	0.00238195	0.00563213	0.00212399	0.0058309	0.0107486	0.0079033	0.00648012	0	0.0047323	0.000637105
Fecal bacteria	Genus	f_Bacteroidales RF16 group_g_uncultured rumen bacterium	0	0	0	0	0	0.000680457	0	0	0	0	0	0	0	0	0	0	0	0	0	0	0	0	0	0	0	0	0	0	0	0	0	0	0	0	0	0	0	0.0165336	0	0	0	0	0	0	0	0	0.009684
Fecal bacteria	Genus	o_WCHB1-41_g_uncultured bacterium	0.00106157	0.00348432	0.00172191	0.0027933	0.00500093	0.00571584	0.0071008	0.000660575	0	0.01573	0.00426577	0.00478677	0	0	0	0.00406858	0.00841156	0.00273371	0.00576677	0	0.00119884	0	0.00516722	0.0070166	0	0	0	0	0	0	0	0	0	0	0	0	0	0	0	0	0	0	0	0	0	0	0
Fecal bacteria	Genus	g_Lachnospiraceae UCG-001	0	0.00169507	0	0.00512104	0.00222263	0.00299401	0	0.00198172	0.00237379	0.0021301	0.00155119	0	0.000791975	0.00124257	0	0	0	0.000917233	0	0	0.0027402	0.00208254	0.00200947	0	0	0	0	0	0	0	0	0	0	0	0	0	0.0142016	0.0154126	0.0114125	0.0094252	0.00941915	0.0113244	0.00720595	0.0110457	0.00739163	0.0038044	0.0126147
Fecal bacteria	Genus	g_Faecalitalea	0	0.00122422	0	0.00465549	0	0	0.0150675	0.00165144	0	0	0	0.000725268	0	0	0	0	0	0.000431639	0	0	0	0	0	0	0	0	0	0	0	0	0	0	0	0	0	0	0.000692761	0	0	0.00384973	0.00156986	0.00287908	0.0009298	0.00294551	0	0.000278371	0
Fecal bacteria	Genus	f_Barnesiellaceae_g_uncultured	0.000909918	0.000847537	0	0.000465549	0	0.0016331	0.000692761	0	0.00126602	0.000491562	0.00116339	0.000290107	0.00184794	0.00115381	0.000273	0.00232491	0.000975253	0.00161865	0	0.000855249	0	0.00151458	0	0	0	0	0	0	0	0	0	0	0	0	0	0	0.0011546	0.00126103	0	0	0.0150258	0.00191939	0.00767085	0	0.00338261	0.00129906	0.00127421
Fecal bacteria	Genus	g_dgA-11 gut group	0.0077343	0.00941708	0.0088248	0.00884544	0.013521	0.00217746	0.0088327	0.0116702	0.000474759	0.00655415	0.0149948	0.00768784	0.00554382	0.00630159	0.012831	0.00959024	0.0145069	0.00548541	0.00277659	0.00983536	0.00342524	0.00359712	0.00258361	0.0143031	0	0	0	0	0	0	0	0	0	0	0	0	0	0	0	0	0	0	0	0	0	0	0
Fecal bacteria	Genus	g_Prevotella 1	0	0.000753367	0.000860956	0.000931099	0.000926097	0.000816549	0.00138552	0	0	0	0.000646329	0.000580215	0	0.0017751	0	0	0	0.00102514	0.00170867	0.00128287	0.000856311	0	0	0	0	0	0	0	0	0	0	0	0	0	0	0	0.00912135	0	0	0	0	0	0	0	0	0.0147536	0
Fecal bacteria	Genus	g_Negativibacillus	0.000606612	0	0	0	0	0	0	0	0.00158253	0	0.00271458	0	0.00171595	0	0.001365	0	0	0.000485594	0	0	0.00239767	0	0	0	0	0	0.0109805	0.00534442	0	0.0101035	0	0.0019839	0.01463	0.00116364	0	0.00356322	0.00219374	0.00308253	0.00074107	0.00424798	0	0.0049904	0.00534635	0.00456554	0.00263092	0.00129906	0.00114679
Fecal bacteria	Genus	g_uncultured Bacteroidales bacterium	0.00834092	0.00621527	0.00322858	0.00977654	0.00740878	0.0145618	0.00277104	0.00627546	0	0.0124529	0.00775595	0.00826806	0.00541183	0.00363895	0.00941851	0.01424	0.00853346	0.00359699	0	0.00791105	0.00924816	0.00227187	0.0109086	0.0110646	0	0	0	0	0	0	0	0	0	0	0	0	0	0	0	0	0	0	0	0	0	0	0
Fecal bacteria	Genus	g_Tyzzerella	0	0.000659196	0	0	0	0	0.00121233	0	0	0	0	0	0	0	0.000682501	0	0.000853346	0.000161865	0	0.00149669	0	0	0.000717669	0	0	0.00580739	0	0.0144497	0	0.0028689	0	0	0.00617336	0.0016	0	0.00655172	0	0	0	0	0.00112133	0	0	0	0	0	0
Fecal bacteria	Genus	g_Ruminococcaceae NK4A214 group	0.0022748	0.00254261	0	0.00256052	0.00629746	0.0142896	0.0051957	0.00759661	0.00395632	0.00835655	0.00542916	0.00681752	0.00884372	0.00399396	0.0034125	0.0043592	0.00621724	0.00562929	0.00918411	0.00598674	0.0109608	0.00246119	0.0101909	0.00890568	0	0	0	0	0	0	0	0	0	0	0	0	0.0011546	0.00518425	0.00296428	0.00199124	0.00852209	0.00441459	0	0.0017673	0.00263092	0.00167022	0.002421
Fecal bacteria	Genus	f_Prevotellaceae_g_uncultured	0	0	0	0	0	0	0	0	0	0	0	0	0	0	0	0	0	0	0	0	0	0	0	0	0.00359504	0	0.00732036	0	0	0.0118498	0.0119581	0.00770218	0.00845666	0.000436364	0	0	0.00750491	0.00420345	0.00548392	0.00212399	0.000897062	0.00287908	0	0.0134021	0.00288148	0.0128978	0.00267584
Fecal bacteria	Genus	g_GWE2-31-10	0.00197149	0.00282512	0	0.000465549	0.00333395	0	0.00450294	0.00198172	0	0.00229395	0.00180972	0	0.000659979	0.0131357	0	0.00116245	0.00256004	0.000413654	0.00213584	0.0017105	0.000685049	0.00227187	0.00186594	0.00215895	0	0	0	0	0	0	0	0	0	0	0	0	0	0	0	0	0	0	0	0	0	0	0
Fecal bacteria	Genus	g_Sutterella	0.000454959	0	0	0	0	0	0	0	0	0	0	0	0.00197994	0	0	0	0	0.000323729	0	0	0.00222641	0.00113593	0.00330128	0	0.00162356	0	0.00414178	0	0	0.000873145	0.0023252	0.00315089	0.00744186	0.000436364	0.0129302	0	0.00762037	0.00644529	0.00459463	0.00384973	0.00381251	0.00537428	0	0.00765832	0.00613881	0.00881507	0.00866463
Fecal bacteria	Genus	g_Parasutterella	0	0	0	0	0.000555658	0	0	0	0	0.00163854	0	0.000725268	0	0	0	0	0	0.000341714	0	0	0	0	0	0	0	0.0125827	0	0	0	0	0	0.0010503	0	0	0.000203625	0	0	0	0	0	0	0	0	0	0	0	0
Fecal bacteria	Genus	f_Clostridiales vadinBB60 groupOther	0	0	0	0	0	0	0	0.000220192	0	0	0	0	0	0	0	0	0	0	0.000427168	0	0	0.000757289	0	0.000809607	0	0	0	0	0	0	0	0	0	0	0	0	0.00046184	0	0	0.00106199	0	0	0	0	0.00451015	0.0124339	0
Fecal bacteria	Genus	g_Coprococcus 2	0	0	0.00344382	0.00139665	0.00203741	0	0	0	0	0.00163854	0.00116339	0.00319118	0	0.00213011	0	0	0	0.00017985	0	0	0	0	0	0.00175415	0	0	0	0	0	0	0	0	0	0	0	0	0	0.00350287	0.00993034	0.00438072	0	0.00268714	0	0	0.00463543	0	0.0054791
Fecal bacteria	Genus	g_Fusicatenibacter	0	0	0	0	0	0	0	0	0	0	0	0	0	0	0	0	0	0	0	0	0	0	0	0	0	0	0	0	0	0	0	0	0	0	0.0121157	0	0.00161644	0	0.00429821	0	0	0	0	0.0017673	0	0.00241255	0
Fecal bacteria	Genus	g_uncultured Parabacteroides sp.	0	0	0	0	0.00407483	0	0	0	0	0	0.0118925	0	0	0	0	0	0.00170669	0.000305744	0	0	0	0.00113593	0.00315774	0.00148428	0	0	0	0	0	0	0	0	0	0	0	0	0	0	0	0	0	0	0	0	0	0	0
Fecal bacteria	Genus	o_Mollicutes RF39Other	0.00591447	0.00480271	0.00150667	0.00256052	0.00518615	0.00870985	0.00606166	0.00715623	0.00158253	0.00720957	0.00620476	0.00145054	0.00197994	0.00266264	0.00737101	0.00174368	0.0054858	0.00402863	0.00512601	0.00470387	0.00154136	0.00359712	0.00200947	0.00242882	0.00127566	0	0.00115585	0	0	0.00860671	0	0.0017505	0	0	0	0	0	0.00224184	0.00177857	0.0118147	0.00381251	0.000383877	0	0.000589102	0	0	0
Fecal bacteria	Genus	g_Mailhella	0.00379133	0.00508522	0	0.00581937	0.00629746	0.00585193	0.0110842	0.00165144	0	0.00311322	0.00374871	0.00536699	0.00541183	0.00301766	0.0047775	0.0107527	0.00536389	0.00327326	0.00341734	0.00513149	0.00462408	0.00662628	0.0116262	0.00472271	0	0	0	0	0	0	0	0	0	0	0	0	0	0	0	0	0	0	0	0	0	0	0
Fecal bacteria	Genus	o_Gastranaerophilales_g_uncultured bacterium	0.00363967	0.00772201	0.00365906	0.00837989	0.0107427	0.0031301	0.00935227	0.00198172	0	0.00163854	0.0041365	0.00493182	0.00184794	0.000976302	0.0034125	0.00697472	0.0115811	0.0031114	0.00384451	0.00406243	0	0.00321848	0.00818143	0.00512751	0	0	0	0	0	0	0	0	0	0	0	0	0	0	0	0.000530997	0	0.000575816	0	0	0	0	0
Fecal bacteria	Genus	g_Ruminococcus 1	0.000909918	0.00169507	0.00107619	0.00209497	0.00407483	0.00122482	0.00467613	0.00319278	0.00142428	0.000327708	0	0.00232086	0.00131996	0.00239638	0.0036855	0.00145307	0.00134097	0.00106111	0.00341734	0.0017105	0.000685049	0.00189322	0.00315774	0.00485764	0	0	0	0	0	0	0	0	0	0	0	0	0.00323288	0.00924758	0.00133393	0.00119474	0.00381251	0.00403071	0.0037192	0	0	0.0106709	0.00114679
Fecal bacteria	Genus	g_[Eubacterium] hallii group	0.00545951	0.00546191	0	0.00977654	0.00166698	0.00449102	0.00051957	0.00275239	0.00189903	0.00393249	0.000387797	0.0101538	0.00422386	0.00408272	0.003549	0.00377797	0.00536389	0.000197835	0.00427168	0.00256575	0.00513787	0.00189322	0.00287068	0.00256376	0.00452279	0	0.00308226	0.00771971	0.000357015	0.00236996	0	0	0	0	0	0	0	0	0	0	0	0	0	0	0.0027562	0	0
Fecal acids	Organic Acid	Lactic_acid	0	0	0	0	0	0	0	0	21.908	0	0	0	0	3.737	0	0	0	0	0	0	23.903	0	0	0	41.849	1261.31	97.313	51.535	89.755	63.699	16.13	45.602	29.866	75.199	91.368	0	79.854	22.732	13.028	0	27.312	8.971	0	39.288	27.567	94.583	23.38
Fecal acids	Organic Acid	Acetic_acid	1129.58	1547.8	1764.05	1317.68	787.279	664.795	1239.11	1524.53	1505.78	966.227	1200.94	1282.28	2063.31	1948.54	1128.8	1052.42	1198.95	1240.99	2052.02	1535.28	919.614	1539.52	1541.2	1096.61	3292.77	1303.17	3549.58	2362.97	3143.7	3417.48	3821.01	2470.76	1890.17	6508.93	1579.97	2942.7	3433.74	3318.2	3112.81	1598.19	3139.43	2045.19	2410.96	2071.24	3129.14	3967.28	4766.9
Fecal acids	Organic Acid	Propionic_acid	263.693	443.576	518.661	407.325	233.5	193.718	283.929	444.081	392.469	237.136	358.345	324.924	489.087	359.055	266.252	272.84	314.523	402.891	560.828	386.247	200.288	361.913	362.808	297.87	1744.54	239.728	1708.34	1239.42	1496.88	1890.1	2484.48	1226.51	922.443	2112.32	136.65	1392.58	891.875	732.701	674.328	359.1	632.093	405.207	484.909	493.582	715.551	1159.77	1261.54
Fecal acids	Organic Acid	Butyric_acid	161.911	259.351	308.053	180.355	72.776	55.506	202.016	175.352	242.062	121.17	168.301	255.737	212.375	440.968	128.179	100.236	123.105	179.871	256.966	167.75	114.71	163.407	146.599	157.643	1274.41	257.468	1221.91	645.426	685.552	1117.49	1325.24	508.014	343.76	2660.32	448.659	1105.9	862.038	638.234	1401.01	376.703	478.628	351.271	283.094	422.648	919.634	994.656	2255.02
Fecal acids	Organic Acid	Valeric_acid	40.519	49.257	66.489	48.494	0	0	0	63.363	50.064	0	0	0	71.389	52.617	0	0	0	0	90.146	43.806	0	0	0	0	0	0	135.547	0	0	68.446	194.76	0	0	231.646	0	207.498	129.903	128.546	129.636	0	70.432	42.293	92.378	0	129.095	132.022	87.859
Fecal acids	Organic Acid	Isovaleric_acid	44.287	77.561	84.92	57.651	0	27.684	40.628	75.708	74.191	33.445	48.31	53.781	67.05	67.95	55.011	50.527	37.305	69.248	131.463	83.461	42.395	56.582	52.487	28.962	301.604	16.771	287.101	155.909	109.319	71.838	181.85	36.639	22.219	66.358	0	273.817	37.267	0	0	0	0	0	0	20.52	0	0	22.883
Plasma	Plasma	Growth hormone (GH)	1.17903	3.78263	2.02362	1.70664	0.799208	1.53119	1.75529	1.38054	4.11802	6.35274	1.15833	4.66341	3.76855	8.75735	9.90272	6.18289	5.81973	6.89505	2.38687	12.1917	16.6858	6.14596	4.06932	7.0192	15.2464	7.0915	36.9699	15.9185	14.95	6.86046	22.5764	4.54058	6.85008	5.77564	4.38545	6.06879	3.5233	0.65779	1.65736	2.84998	0.386356	2.47822	2.85794	1.27417	4.98161	0.640087	1.40675
Plasma	Plasma	insulin	2.74283	1.81667	1.41784	3.02209	3.20529	2.10912	5.50035	3.07272	1.76558	0.775103	2.93037	3.64851	2.7948	2.42443	2.13839	4.45614	4.20019	4.40132	4.74984	2.68582	2.32081	1.64829	4.13904	3.40548	1.65866	1.99008	2.02731	1.3657	1.01544	1.63145	2.38368	1.44451	1.17606	1.48148	1.75004	1.34799	1.70841	1.92278	3.07217	3.6771	1.85061	3.06632	1.65374	1.75816	1.67678	3.49909	1.57443
Plasma	Plasma	glucose	51.0038	48.1378	45.8101	57.0452	58.3369	51.7874	54.9446	52.9245	45.7009	53.6419	57.6289	52.7226	61.0349	50.2873	61.4272	62.9791	54.6196	73.206	63.6322	66.9799	66.6441	65.0734	76.9233	55.8565	93.3104	74.241	84.6696	78.1144	84.9675	72.7512	66.792	76.9226	51.596	62.6205	66.792	80.4981	80.7705	76.2236	79.3156	95.0061	72.9955	91.6487	75.6892	65.6282	83.2688	97.5488	86.7364
Predicted Pathway	Pathway	1CMET2-PWY	0.00653974	0.00644154	0.00637775	0.00625544	0.00641909	0.00614092	0.00661047	0.0063785	0.00644226	0.00658411	0.00664397	0.00637924	0.00675138	0.00644636	0.0064447	0.00645862	0.00629387	0.00656369	0.00628458	0.0067547	0.00647364	0.00662876	0.00642244	0.00629445	0.76481	0.685867	0.695946	0.715504	0.771571	0.702666	0.766075	0.699902	0.684556	0.734549	0.713326	0.676246	0.731335	0.762832	0.735808	0.713996	0.715823	0.727921	0.733909	0.730718	0.739466	0.709948	0.751878
Predicted Pathway	Pathway	3-HYDROXYPHENYLACETATE-DEGRADATION-PWY	0	0	0	0	0	0	0	0	0	0	0	0	0	0	0	0	0	0	0	0	0	0	0	0	0	0	0	0	0	0	0	0	0	0	0	0	0	0	0	0	0	0	0	0	0	0	0
Predicted Pathway	Pathway	AEROBACTINSYN-PWY	0	0	0	0	0	0	0	0	0	0	0	0	0	0	0	0	0	0	0	0	0	0	2.46619e-06	0	0	0.0106257	0	0	0	0	0	0.000783872	0	0.00105874	0.00178462	0.0110727	0	0	0	0	0	0	0.00330633	0.000235834	0	0	0
Predicted Pathway	Pathway	ALL-CHORISMATE-PWY	0.000114512	0	0	0	0	0	0	0	3.21401e-05	0	0	0.000128464	0	0	0	0	0.000132234	0	0	0	0	0	5.58658e-05	8.09594e-05	0	0.0359768	0	0	0	0	0	0.00512949	0	0.0046453	0.00706633	0.0403451	0	0	0	0	0	0	0.0187617	0.00214941	0	0	0
Predicted Pathway	Pathway	ANAEROFRUCAT-PWY	0.00449982	0.00471638	0.00556888	0.00475977	0.00445525	0.00397755	0.00503091	0.00448305	0.00503325	0.00456443	0.00487022	0.00486002	0.00553597	0.00584677	0.0055188	0.00477715	0.00460027	0.00517483	0.00418607	0.00566199	0.00521646	0.00489784	0.00444295	0.00546105	0.934942	0.714795	0.886165	0.350321	0.946862	0.772186	1.00714	0.500907	0.630967	0.923015	0.613188	0.282912	0.614058	0.399285	0.496193	0.390015	0.380716	0.307174	0.438166	0.405892	0.37585	0.567477	0.51397
Predicted Pathway	Pathway	ANAGLYCOLYSIS-PWY	0.00903524	0.00881223	0.00904055	0.00867068	0.00854532	0.00857675	0.00909316	0.00893296	0.00903759	0.00895543	0.0089042	0.00888596	0.00921931	0.00878121	0.00890512	0.00893033	0.00863319	0.00892154	0.00873453	0.00945036	0.00894069	0.00900535	0.00883411	0.0085375	1.01174	1.0746	0.988444	0.996624	1.04232	1.01828	1.04178	0.949201	0.932183	0.929897	0.995645	0.914479	0.986215	1.02748	0.988117	0.977365	0.958575	0.993511	1.00681	1.00772	0.988528	0.971337	0.990156
Predicted Pathway	Pathway	ARG+POLYAMINE-SYN	0.00200193	0.00156933	0.00203161	0.00186037	0.002009	0.0018268	0.00150095	0.00170703	0.00142467	0.00162028	0.00192627	0.00167736	0.00133936	0.00170863	0.0018337	0.00163406	0.00208826	0.00184788	0.0016264	0.00113991	0.00150255	0.00186116	0.00162528	0.00163853	0.131661	0.196162	0.263158	0.102893	0.0713608	0.219685	0.163605	0.155986	0.13422	0.229274	0.124099	0.164197	0.150167	0.118278	0.178256	0.142684	0.165687	0.144961	0.161884	0.128041	0.169843	0.163469	0.207791
Predicted Pathway	Pathway	ARGDEG-PWY	0	0	0	0	0	0	0	0	0	0	0	0	0	0	0	0	0	0	0	0	0	0	5.54683e-06	0	0	0.0210673	0	0	0	0	0	0.00180732	0	0.00243927	0.00402232	0.0227962	0	0	0	0	0	0	0.00691917	0.00054442	0	0	0
Predicted Pathway	Pathway	ARGORNPROST-PWY	0.00102768	0.00097511	0.00098629	0.00112542	0.000838901	0.00129332	0.00101835	0.00125231	0.00079856	0.00087321	0.000895335	0.00108279	0.00115052	0.000983211	0.00109374	0.000964653	0.00108478	0.00108052	0.00104142	0.00113647	0.00106719	0.00106773	0.00109431	0.00117707	0.0817511	0.0948653	0.140143	0.135328	0.214258	0.0650082	0.102771	0.0717903	0.0472357	0.113322	0.113937	0.0604471	0.0571075	0.0553646	0.0611657	0.0459779	0.0656908	0.0649451	0.0427595	0.0623	0.0650268	0.0728087	0.0296644
Predicted Pathway	Pathway	ARGSYN-PWY	0.00687228	0.00692723	0.00688182	0.00690644	0.00678403	0.00685662	0.00700819	0.00688927	0.00686318	0.00700493	0.0070188	0.00677988	0.00684182	0.00691591	0.00674184	0.00698709	0.00678155	0.0067998	0.00703089	0.00685105	0.00661436	0.00689668	0.00702739	0.00682026	0.660788	0.61882	0.506602	0.634619	0.623539	0.544544	0.514279	0.543748	0.500996	0.531418	0.61045	0.556703	0.743008	0.812376	0.786613	0.772236	0.764533	0.811917	0.781477	0.702848	0.799667	0.707174	0.811604
Predicted Pathway	Pathway	ARGSYNBSUB-PWY	0.00683269	0.00695776	0.00693309	0.00688076	0.00675061	0.00679275	0.00700903	0.00686701	0.00684558	0.00695612	0.00693877	0.00677213	0.00667932	0.00696628	0.00668261	0.00695216	0.00675525	0.00679659	0.00704103	0.00684941	0.00652448	0.00682818	0.00697022	0.00674289	0.654719	0.630342	0.485332	0.635785	0.62211	0.528955	0.480779	0.544726	0.49503	0.503543	0.633865	0.555343	0.76325	0.83755	0.815564	0.794127	0.766345	0.828939	0.795947	0.715491	0.829981	0.72259	0.842372
Predicted Pathway	Pathway	ARO-PWY	0.00833315	0.00828195	0.00819667	0.00804837	0.00803869	0.00809861	0.00821336	0.00843039	0.00837388	0.00832927	0.00824165	0.00827198	0.00839278	0.0082192	0.00803321	0.00824379	0.0079854	0.00803589	0.00822627	0.00864154	0.00809569	0.00821934	0.00834398	0.007916	0.789399	0.701844	0.680094	0.829102	0.691717	0.800236	0.550528	0.821516	0.786163	0.600245	0.836109	0.810298	0.93686	1.00129	0.965226	0.939992	0.913401	0.977701	0.966574	0.9534	0.968094	0.892145	0.984502
Predicted Pathway	Pathway	ASPASN-PWY	0.00713264	0.00639105	0.00705431	0.00661879	0.00609154	0.00670987	0.00684334	0.0071961	0.00726305	0.00690294	0.00643834	0.00691066	0.00756084	0.00647263	0.00675121	0.00689752	0.006513	0.00688232	0.00683199	0.00798896	0.0073599	0.00724465	0.00694544	0.00642165	0.600015	0.851456	0.673392	0.673934	0.663596	0.733263	0.706289	0.777285	0.725212	0.599429	0.637522	0.644893	0.779834	0.816893	0.791482	0.780658	0.779269	0.83255	0.849659	0.845938	0.809532	0.779655	0.8261
Predicted Pathway	Pathway	AST-PWY	0	0	0	0	0	0	0	0	0	0	0	0	0	0	0	0	0	0	0	0	0	0	3.14318e-06	0	0	0.0106257	0	0	0	0	0	0.000783872	0	0.00105874	0.00178462	0.0110727	0	0	0	0	0	0	0.00330633	0.000235834	0	0	0
Predicted Pathway	Pathway	BIOTIN-BIOSYNTHESIS-PWY	0.000498646	0.00139193	0.00108927	0.00110103	0.00192429	0.000477324	0.000651898	0.000301278	0.000777183	0.000657755	0.00112648	0.000734314	0.000676381	0.00100491	0.000757094	0.000462988	0.000830136	0.000843733	0.000862842	0.000455548	0.00050487	0.000268811	0.000942471	0.00101854	0.103355	0.0637989	0.178402	0.121287	0.0106037	0.13449	0.116298	0.249182	0.233539	0.024653	0.0401266	0.203021	0.107645	0.083813	0.105855	0.16697	0.0535186	0.0873715	0.0396051	0.16568	0.122069	0.102287	0.136863
Predicted Pathway	Pathway	BRANCHED-CHAIN-AA-SYN-PWY	0.008653	0.00862738	0.0085614	0.00859921	0.00864679	0.00859096	0.00879221	0.0083775	0.00853185	0.00883083	0.00898786	0.00849634	0.00862086	0.00864016	0.0086058	0.0087576	0.00858778	0.00868563	0.00873666	0.00852432	0.0083943	0.00867831	0.00878448	0.00865938	0.709863	0.814751	0.695953	0.839823	0.676407	0.81225	0.620535	0.779993	0.791447	0.706046	0.836093	0.840485	0.92639	0.9841	0.959863	0.954767	0.952409	0.978672	0.953102	0.881559	0.962661	0.904058	0.984375
Predicted Pathway	Pathway	CALVIN-PWY	0.0088174	0.00877144	0.00842943	0.00855594	0.00830251	0.00873761	0.00835567	0.00900585	0.00891266	0.00868398	0.00841333	0.00877602	0.00867901	0.00867751	0.00848269	0.00858046	0.00831621	0.00846451	0.00880058	0.00887639	0.00858267	0.00862355	0.00860913	0.00836311	0.982784	0.629853	0.964656	1.06434	1.02266	1.02445	1.01423	1.01179	0.971605	0.903564	1.06691	0.96711	0.973407	1.03238	0.995633	0.937278	0.902035	0.942599	0.934692	1.0396	0.995022	0.94265	0.978433
Predicted Pathway	Pathway	CATECHOL-ORTHO-CLEAVAGE-PWY	0	0	0	6.86518e-06	4.84856e-06	0	0	5.32512e-06	0	9.63826e-06	0	0	0	6.80434e-06	4.08007e-06	0	9.31855e-06	0	0	0	0	0	3.85689e-06	2.97191e-06	0	0	0	0	0	0	0	0	0	0	0	0	0	0	0	0	0	0	0	0	0	0	0
Predicted Pathway	Pathway	CENTFERM-PWY	0.00145522	0.00148484	0.00158823	0.00147288	0.00175515	0.00163656	0.00152352	0.00153403	0.00133474	0.00157238	0.00176074	0.00157913	0.0011493	0.00143685	0.00179714	0.00153264	0.00189443	0.00171373	0.00134866	0.00112361	0.00152494	0.00186001	0.0012795	0.00149951	0.0381314	0.0731157	0.0263575	0.0597441	0.0286502	0.0573987	0.00714591	0.0815209	0.0461736	0.0186584	0.00976478	0.0904593	0.0428168	0.0429551	0.0182417	0.0606331	0.104824	0.0807327	0.0904397	0.0227301	0.0495162	0.0535447	0.032152
Predicted Pathway	Pathway	CHLOROPHYLL-SYN	0	0	0	0	0	0	6.71035e-06	0	0	1.62203e-05	0	0	0	3.77359e-06	0	0	0	0	0	0	0	0	0	0	NA	NA	NA	NA	NA	NA	NA	NA	NA	NA	NA	NA	NA	NA	NA	NA	NA	NA	NA	NA	NA	NA	NA
Predicted Pathway	Pathway	COA-PWY	0.00789879	0.00771011	0.00753835	0.00778843	0.00759964	0.00795631	0.00778303	0.00820032	0.00803057	0.00784644	0.00775454	0.00778371	0.00786427	0.00748477	0.00760934	0.00800463	0.00771402	0.00746474	0.00802572	0.00821993	0.00774189	0.00775671	0.00788379	0.00757417	0.771881	0.793995	0.744498	0.69129	0.756026	0.828037	0.841543	0.777084	0.713313	0.718725	0.665191	0.668202	0.80819	0.849858	0.818351	0.82243	0.820237	0.86146	0.846055	0.844201	0.819815	0.783173	0.836315
Predicted Pathway	Pathway	COBALSYN-PWY	0.00609351	0.00545871	0.00620235	0.00588193	0.00542573	0.00588312	0.00583651	0.00599819	0.00601376	0.00593793	0.00591338	0.00592557	0.00615484	0.00577474	0.00576297	0.0059469	0.00575658	0.00600481	0.00595695	0.00634821	0.00595855	0.006236	0.0059139	0.00549082	0.391436	0.519888	0.606075	0.619184	0.477509	0.741311	0.393938	0.62147	0.658924	0.433787	0.702156	0.744639	0.683006	0.753639	0.726554	0.685236	0.678621	0.746181	0.745261	0.657927	0.721196	0.674538	0.719002
Predicted Pathway	Pathway	CODH-PWY	7.98835e-06	6.27129e-07	0	3.74349e-06	7.47258e-06	1.05774e-05	5.79076e-06	4.10178e-06	4.46554e-06	1.99263e-05	0	5.01486e-06	4.1926e-05	5.36133e-06	0	0.000109808	0	2.20896e-05	1.78009e-05	6.07756e-06	5.14401e-05	2.07011e-05	6.1984e-05	5.78175e-06	0.00322216	0.02097	0.00681197	0.000826027	0	0.00154241	0.00423212	0.00702231	0.0116701	0.00072565	0.0215982	0	0.0135279	0.0116474	0.00821197	0.00664165	0.00648083	0.00960426	0	0.0138973	0.0106387	0.0152404	0.0154862
Predicted Pathway	Pathway	COLANSYN-PWY	0.00352169	0.00320065	0.00282217	0.0035234	0.00406119	0.00374393	0.0038426	0.00294274	0.00288786	0.00379818	0.00435353	0.00319543	0.00369494	0.00321817	0.00335147	0.00396536	0.00385167	0.00356041	0.00334125	0.00295481	0.00349254	0.00336895	0.00408489	0.00380771	0.223488	0.123318	0.360363	0.284887	0.245717	0.331656	0.334154	0.43508	0.418322	0.333946	0.315632	0.377054	0.250426	0.247429	0.196458	0.277309	0.35777	0.308747	0.350348	0.291651	0.200051	0.280804	0.193257
Predicted Pathway	Pathway	COMPLETE-ARO-PWY	0.00871624	0.00863546	0.00862094	0.00839115	0.00834776	0.00841878	0.00859459	0.0088116	0.00878734	0.00867431	0.00857791	0.00863138	0.00876073	0.00860787	0.00842939	0.00858711	0.0083414	0.00841709	0.00860226	0.00909644	0.00849669	0.00862253	0.00867513	0.00827158	0.812699	0.749823	0.702034	0.856887	0.716244	0.835901	0.561709	0.8514	0.815592	0.619294	0.86307	0.836573	0.983664	1.04527	1.01115	0.984271	0.952049	1.02146	1.01217	0.996386	1.01213	0.93625	1.03405
Predicted Pathway	Pathway	CRNFORCAT-PWY	1.87347e-05	5.02875e-05	0	1.59285e-05	0	0	1.65599e-05	0	0	0	9.17642e-06	0	0	0	1.72011e-05	0	3.4531e-05	3.41426e-06	5.19118e-05	0	0	0	7.10212e-06	1.96672e-05	0	0	0	0	0	0	0	0	0	0	0	0	0	0	0.00179089	0	0	0	0	0	0	0.000453738	0
Predicted Pathway	Pathway	DAPLYSINESYN-PWY	0.00709783	0.00709273	0.00720425	0.00681356	0.00663319	0.00677199	0.00687626	0.00713486	0.00724963	0.00708283	0.0068161	0.00700649	0.00687586	0.00701999	0.00685414	0.00683398	0.0066541	0.00686494	0.00722816	0.00731848	0.00672171	0.00694547	0.00695265	0.00658332	0.64719	0.680913	0.669885	0.789858	0.777345	0.694329	0.500077	0.674751	0.648169	0.655603	0.870323	0.761078	0.824029	0.920584	0.865022	0.842853	0.808113	0.86029	0.864427	0.82327	0.882776	0.786243	0.837816
Predicted Pathway	Pathway	DENITRIFICATION-PWY	6.66105e-06	1.88148e-05	0	6.80844e-06	5.12742e-06	0	5.79343e-06	0	0	0	3.2191e-06	7.11348e-06	0	0	6.00454e-06	8.05618e-06	1.24841e-05	1.425e-06	1.9609e-05	0	0	0	2.79166e-06	7.4043e-06	0	0	0	0	0	0	0	0	0	0	0	0	0	0	0.0006658	0	0	0	0	0	0	0.000163812	0
Predicted Pathway	Pathway	DENOVOPURINE2-PWY	0.00676268	0.00649937	0.00683795	0.00681756	0.00683587	0.00691353	0.0069256	0.0068578	0.00678697	0.00666809	0.00693574	0.00675176	0.00670878	0.0066476	0.00680209	0.00699438	0.00698297	0.00685831	0.00683667	0.00685781	0.00694372	0.00674259	0.00694148	0.00687022	0.597571	0.73525	0.538295	0.477974	0.544377	0.575423	0.824866	0.654697	0.604585	0.770364	0.237409	0.468031	0.546958	0.47899	0.530876	0.575577	0.634882	0.592795	0.599305	0.460919	0.508488	0.627652	0.523078
Predicted Pathway	Pathway	DTDPRHAMSYN-PWY	0.00713152	0.00707798	0.00693198	0.00704281	0.00717205	0.00711622	0.00715751	0.00680366	0.00699156	0.0072412	0.0073992	0.00687537	0.00688177	0.0069976	0.00677294	0.00737317	0.00687195	0.0068027	0.00732563	0.00690386	0.0068459	0.00677842	0.00733356	0.0070754	0.769451	0.778345	0.77458	0.806068	0.806966	0.827089	0.673277	0.759382	0.783604	0.660427	0.953847	0.795209	0.783618	0.843753	0.806201	0.807057	0.835072	0.834697	0.842542	0.797259	0.796159	0.76116	0.805752
Predicted Pathway	Pathway	ECASYN-PWY	0	0	0	0	0	0	0	0	0	0	0	0	0	0	0	0	0	0	0	0	0	0	4.56582e-06	0	0	0.0179037	0	0	0	0	0	0.00190242	0	0.00205387	0.00360525	0.0188873	0	0	0	0	0	0	0.00659988	0.000584831	0	0	0
Predicted Pathway	Pathway	ENTBACSYN-PWY	4.90856e-05	0	0	0	0	0	0	0	3.15047e-05	0	0	5.86093e-05	0	0	0	0	5.63533e-05	0	0	0	0	0	2.1862e-05	8.50825e-05	0.00122671	0.0510518	0	0	0	0	0	0.00413346	0	0.00557625	0.0091069	0.048492	0	0	0	0	0	0	0.0167713	0.00125383	0	0	0
Predicted Pathway	Pathway	FAO-PWY	0.000852888	0.000989948	0.000904782	0.000954529	0.00126203	0.00109258	0.000912206	0.000941276	0.000808796	0.00100455	0.00122367	0.000952244	0.000658913	0.000897137	0.00111322	0.000953869	0.00129571	0.00104624	0.000816895	0.000570053	0.000904566	0.00120819	0.000816295	0.000954623	0.0248258	0.0321076	0.0162273	0.0379302	0.0176155	0.0360666	0.00419743	0.0520242	0.0286099	0.0110623	0.00531022	0.0591138	0.0206294	0.0189586	0.00760742	0.0327077	0.0636635	0.0439238	0.0550837	0.0119747	0.0271175	0.0263903	0.0156317
Predicted Pathway	Pathway	FASYN-ELONG-PWY	0.00525096	0.00514617	0.00437583	0.00549616	0.00635763	0.0054921	0.00592575	0.00450552	0.00421058	0.00593698	0.00651712	0.00507588	0.00551943	0.00447235	0.00517457	0.00599384	0.00583452	0.00526488	0.00479411	0.00433934	0.00523552	0.00519997	0.00600019	0.00550379	0.41483	0.344211	0.479904	0.302039	0.423115	0.43657	0.798178	0.468009	0.496603	0.723077	0.179489	0.425126	0.285487	0.284986	0.209283	0.316593	0.506692	0.409964	0.400747	0.375554	0.259029	0.380749	0.242449
Predicted Pathway	Pathway	FASYN-INITIAL-PWY	0.000313554	0.000941471	0.000716039	0.000575171	0.00129744	0.00030837	0.000285513	0.000180003	0.000360126	0.000457128	0.000605093	0.000342355	0.000291561	0.000634171	0.000361142	0.000332944	0.000441888	0.000478401	0.000412753	0.000325279	0.000294594	0.000103372	0.000496439	0.000527868	0.0711987	0.0440117	0.118834	0.0709611	0.00396589	0.078768	0.0555817	0.191012	0.14629	0.00932573	0.115805	0.115996	0.115659	0.0712469	0.105551	0.141345	0.0229524	0.0466889	0.0161032	0.174116	0.115513	0.0785482	0.149491
Predicted Pathway	Pathway	FERMENTATION-PWY	0.00387504	0.00462946	0.00427433	0.00392537	0.00320189	0.00352925	0.00407368	0.00425197	0.00412137	0.00370358	0.0032598	0.00405832	0.00390818	0.00459778	0.00402648	0.00365696	0.00360544	0.00423294	0.00455262	0.00405053	0.00374593	0.00376956	0.00345473	0.00381299	0.619393	0.409879	0.368618	0.321377	0.411303	0.430151	0.427344	0.491463	0.514131	0.370041	0.217155	0.420034	0.371925	0.349446	0.34978	0.414637	0.396314	0.456052	0.380275	0.399397	0.357623	0.435139	0.338081
Predicted Pathway	Pathway	FOLSYN-PWY	0.00584641	0.00575437	0.00602936	0.00567286	0.00581302	0.00562913	0.00592462	0.00577175	0.00584779	0.00587096	0.00591337	0.00593693	0.00620041	0.00572946	0.00601602	0.00587674	0.00588124	0.00609131	0.00556805	0.0062079	0.00609573	0.00607148	0.00572146	0.00577236	0.583734	0.621418	0.530807	0.563006	0.514613	0.519828	0.57845	0.580202	0.574731	0.498851	0.429945	0.52939	0.560551	0.496498	0.539466	0.542004	0.544103	0.514098	0.53135	0.541912	0.526591	0.596487	0.567915
Predicted Pathway	Pathway	FUC-RHAMCAT-PWY	0.000592909	0.00062375	0.000551406	0.000632649	0.000488513	0.000580781	0.000608769	0.000403845	0.000454375	0.000615309	0.000473443	0.000649481	0.000550759	0.000625807	0.000459925	0.000608703	0.000574896	0.000587827	0.000659013	0.000428436	0.000563136	0.000417017	0.000521075	0.000494134	0.111976	0.0328123	0.23061	0.297395	0.279017	0.123295	0.155051	0.156727	0.221409	0.223351	0.383119	0.34701	0.0715566	0.0781598	0.075795	0.0827883	0.104103	0.074241	0.0741517	0.10504	0.103457	0.0869265	0.0516067
Predicted Pathway	Pathway	FUCCAT-PWY	0.000379077	0.000461274	0.00042863	0.000426693	0.000308845	0.000370951	0.000502767	0.000254404	0.000275458	0.000385034	0.000316283	0.000445957	0.000380939	0.000452172	0.000353439	0.000405045	0.00039252	0.000490969	0.000444992	0.000294734	0.000351619	0.000241877	0.000327533	0.000323147	0.144487	0.0201862	0.274692	0.305829	0.34209	0.140919	0.143701	0.144804	0.199338	0.252271	0.494585	0.380367	0.0584251	0.0598841	0.0694773	0.0617195	0.0698152	0.0506727	0.0479613	0.102728	0.082705	0.0759103	0.0374525
Predicted Pathway	Pathway	GALACT-GLUCUROCAT-PWY	0.00177038	0.00205017	0.00129858	0.00153251	0.0014754	0.00143275	0.00134945	0.00146161	0.00182545	0.00181198	0.00173168	0.00163807	0.00126988	0.00198569	0.0014877	0.00120768	0.00134593	0.00168548	0.00193177	0.0012505	0.00137014	0.00151709	0.00133313	0.00140671	0.202178	0.116093	0.23559	0.344236	0.29715	0.277495	0.195607	0.330484	0.314836	0.191574	0.218557	0.261656	0.300377	0.42595	0.355414	0.335719	0.293969	0.305722	0.323759	0.305078	0.430281	0.27609	0.392066
Predicted Pathway	Pathway	GALACTARDEG-PWY	0.000110246	9.22367e-05	1.71753e-05	9.24359e-05	4.60551e-05	0.000128996	8.4923e-06	9.47931e-05	4.38997e-05	0.000180246	0.000117109	8.10375e-05	8.71696e-05	9.50104e-05	0.000112986	9.76352e-05	9.0595e-05	0.000112181	1.74544e-05	3.33411e-05	0.000126883	9.32882e-05	0.000120772	7.28675e-05	0.015428	0.0165563	0.0383976	0.0491177	0.0163906	0.0263668	0.00760461	0.035666	0.040557	0.013214	0.00352689	0.0491244	0.00258704	0	0	0.0044896	0	0	0.0209023	0.00689462	0.00793882	0.00150742	0
Predicted Pathway	Pathway	GALACTUROCAT-PWY	0.00242236	0.00276246	0.0019614	0.002009	0.00214067	0.00197601	0.00207176	0.00200347	0.00251491	0.002374	0.00242948	0.00210362	0.00171875	0.00276004	0.00231434	0.00183021	0.00206741	0.00245387	0.00252655	0.00178388	0.00211425	0.00225473	0.00181431	0.00210318	0.244557	0.164676	0.313292	0.42503	0.337448	0.360555	0.262113	0.413284	0.412669	0.241667	0.249424	0.34056	0.366566	0.479181	0.405617	0.394921	0.346286	0.355895	0.3711	0.374926	0.494446	0.334453	0.439047
Predicted Pathway	Pathway	GALLATE-DEGRADATION-I-PWY	8.80614e-06	4.16705e-06	0	0	5.17672e-06	0	0	0	0	0	0	0	0	0	0	0	0	0	5.34792e-06	0	7.49876e-06	0	0	0	0	0	0	0	0	0.000220553	0	0	0	0	0	0	0	0	0	0	0	0	0	0	0	0	0
Predicted Pathway	Pathway	GALLATE-DEGRADATION-II-PWY	8.80614e-06	4.16705e-06	0	0	5.17672e-06	0	0	0	0	0	0	0	0	0	0	0	0	0	5.34792e-06	0	7.49876e-06	0	0	0	0	0	0	0	0	0.000220553	0	0	0	0	0	0	0	0	0	0	0	0	0	0	0	0	0
Predicted Pathway	Pathway	GLCMANNANAUT-PWY	0.00268905	0.00258596	0.00257638	0.00228125	0.00185461	0.00231975	0.00232481	0.00257134	0.00306945	0.00261094	0.00210727	0.00261307	0.00256155	0.00246181	0.00249961	0.00204897	0.00214453	0.0026194	0.00278297	0.00273479	0.0027052	0.00230716	0.00203574	0.00208741	0.493388	0.0993881	0.477538	0.611106	0.554511	0.489531	0.417932	0.41356	0.391269	0.335667	0.594045	0.457978	0.354335	0.449073	0.392652	0.39963	0.349062	0.370398	0.409078	0.399994	0.420637	0.348508	0.36734
Predicted Pathway	Pathway	GLUCARDEG-PWY	0.000135862	0.00012601	5.26741e-05	6.27775e-05	9.31321e-05	0.000133037	1.66065e-05	9.19199e-05	4.02792e-05	0.000187164	0.000107201	6.03569e-05	5.02672e-05	0.000106418	0.000117569	0.000144256	0.000113688	0.000127717	3.14529e-05	0.000105999	0.000121612	5.33109e-05	0.000109378	5.29449e-05	0.0211776	0.0198881	0.0383976	0.0491177	0.0566186	0.0338336	0.00781549	0.0371745	0.0423377	0.0233494	0.0114396	0.068937	0.00470076	0	0.00334168	0.0101191	0	0	0.0146071	0.0142155	0.0102083	0.00563346	0
Predicted Pathway	Pathway	GLUCARGALACTSUPER-PWY	0.000110246	9.22367e-05	1.71753e-05	9.24359e-05	4.60551e-05	0.000128996	8.4923e-06	9.47931e-05	4.38997e-05	0.000180246	0.000117109	8.10375e-05	8.71696e-05	9.50104e-05	0.000112986	9.76352e-05	9.0595e-05	0.000112181	1.74544e-05	3.33411e-05	0.000126883	9.32882e-05	0.000120772	7.28675e-05	0.015428	0.0165563	0.0383976	0.0491177	0.0163906	0.0263668	0.00760461	0.035666	0.040557	0.013214	0.00352689	0.0491244	0.00258704	0	0	0.0044896	0	0	0.0209023	0.00689462	0.00793882	0.00150742	0
Predicted Pathway	Pathway	GLUCONEO-PWY	0.00734327	0.00719271	0.00711826	0.00719164	0.00712746	0.00727799	0.00710624	0.00724118	0.00730488	0.00740748	0.00730966	0.00722805	0.0073488	0.00709829	0.00709829	0.00729206	0.00712168	0.00715118	0.00724314	0.00691871	0.00718122	0.00725619	0.00732736	0.00706759	0.576592	0.57051	0.670967	0.62542	0.52786	0.714008	0.778791	0.776633	0.734372	0.66912	0.479873	0.661427	0.675468	0.679751	0.665993	0.699188	0.769073	0.748194	0.751575	0.708957	0.677168	0.706129	0.655148
Predicted Pathway	Pathway	GLUCOSE1PMETAB-PWY	3.72314e-05	0.000155245	0.000316184	0.000163107	0.000165776	0.000105183	0.000215308	8.2326e-05	5.73951e-05	0.000115153	9.81406e-05	9.97333e-05	2.79804e-05	9.69708e-05	0.00011287	0.000192435	0.000203333	0.000137501	0.000172849	0	5.75573e-05	4.93688e-05	0.000137472	9.50541e-05	0.000230596	0.0211059	0	0	0	0	0	0.0025447	0.000935316	0.00211542	0.0042418	0.0219448	0	0.000510001	0	0	0	0	0.00659385	0.000471568	0.00131094	0	0
Predicted Pathway	Pathway	GLUCUROCAT-PWY	0.00186242	0.00214203	0.00131646	0.00165332	0.00154068	0.00149974	0.00134156	0.00151548	0.00184428	0.00194895	0.00180124	0.00177141	0.00134664	0.0020093	0.00147328	0.00125719	0.00135056	0.0017153	0.00203642	0.00132649	0.00135675	0.00149821	0.00141834	0.00140267	0.241783	0.142015	0.267881	0.387067	0.327881	0.307173	0.216636	0.364256	0.33467	0.229332	0.245223	0.331019	0.324056	0.468402	0.390342	0.366037	0.315224	0.336454	0.356834	0.334166	0.465916	0.300802	0.435839
Predicted Pathway	Pathway	GLUTORN-PWY	0.00598517	0.00619518	0.00606898	0.0061312	0.00612001	0.00593673	0.00621242	0.00587259	0.00592173	0.0062172	0.00626891	0.00592855	0.0057216	0.00620325	0.00577317	0.00616913	0.0059899	0.00601903	0.00624278	0.00582174	0.00563039	0.0059659	0.00615919	0.00590667	0.52332	0.52338	0.385702	0.561242	0.516204	0.409717	0.356788	0.479164	0.439868	0.391981	0.556318	0.501792	0.689115	0.775892	0.744266	0.733445	0.701061	0.766443	0.736832	0.627795	0.771638	0.646056	0.777611
Predicted Pathway	Pathway	GLYCOCAT-PWY	0.00770191	0.00774535	0.00778877	0.00741553	0.00728317	0.00712194	0.00782774	0.00748055	0.00791667	0.00777989	0.00787218	0.00753585	0.0078208	0.00786718	0.00753139	0.00750803	0.00715909	0.00781563	0.00758108	0.00823937	0.00754754	0.00769353	0.00746697	0.00718543	0.949106	0.791636	0.944216	0.992304	0.913007	0.993306	0.827094	0.968931	0.974877	0.909642	1.0893	1.02073	1.0402	1.11896	1.09483	1.01184	0.931214	0.975323	1.00293	1.01019	1.04293	0.997629	1.09559
Predicted Pathway	Pathway	GLYCOGENSYNTH-PWY	0.00843734	0.00829689	0.00838491	0.00784839	0.00805709	0.0078287	0.00833051	0.00831631	0.00845926	0.00823018	0.00835709	0.00814379	0.00852958	0.00827245	0.00826576	0.00814054	0.00793184	0.00826308	0.0081015	0.00891227	0.00809335	0.00842885	0.00817736	0.00786807	0.898392	0.649095	0.841249	1.01755	0.858756	0.923008	0.786434	0.898067	0.894185	0.95352	1.11847	0.990723	1.00764	1.08007	1.04932	0.991148	0.942513	1.00788	1.00101	1.01564	1.0029	0.96669	1.05505
Predicted Pathway	Pathway	GLYCOL-GLYOXDEG-PWY	1.96809e-05	1.08641e-05	9.48677e-06	1.11391e-05	8.91141e-06	0	1.14341e-05	1.41813e-05	0	0	3.21108e-06	1.7299e-05	1.81644e-05	1.36436e-05	1.65625e-05	1.49103e-05	9.17694e-06	2.14067e-05	0	1.0007e-05	1.49804e-05	2.04157e-05	1.26603e-05	1.59686e-05	0	0.0177593	0	0	0.000593794	0.000430758	0	0.00476221	0	0.00403892	0.0069812	0.0367124	0.000406804	0	0.00176623	0.000342462	0	0.000684485	0.00649594	0.00898929	0	0.00378634	0
Predicted Pathway	Pathway	GLYCOLYSIS	0.0054971	0.00571261	0.00654831	0.00579265	0.00548862	0.00494796	0.00613949	0.00547099	0.00603271	0.00563161	0.00595052	0.00585666	0.0066364	0.00685924	0.00652742	0.0058636	0.0056214	0.00618069	0.00515726	0.00669937	0.00622907	0.00593819	0.00550209	0.00651263	0.964118	0.768218	0.925008	0.428028	0.962616	0.840832	1.00607	0.592243	0.707609	0.930539	0.685931	0.353627	0.708802	0.492787	0.592446	0.482575	0.478613	0.393771	0.541194	0.49833	0.466545	0.663693	0.614629
Predicted Pathway	Pathway	GLYCOLYSIS-E-D	0.00249659	0.00244747	0.00172144	0.00281848	0.0024504	0.00298339	0.00282254	0.00224519	0.0018086	0.00214908	0.0022614	0.00252589	0.00193436	0.0028189	0.00234376	0.00258205	0.00255142	0.00215199	0.00289014	0.00205568	0.00202156	0.0023351	0.00276936	0.00294978	0.22014	0.164055	0.309185	0.212852	0.24029	0.132141	0.222428	0.203326	0.203875	0.259911	0.35686	0.198844	0.182837	0.164618	0.152026	0.156723	0.18078	0.142029	0.13535	0.192062	0.167279	0.168326	0.112721
Predicted Pathway	Pathway	GLYCOLYSIS-TCA-GLYOX-BYPASS	0.000332609	0.000165809	0.000435385	0.000451704	0.000480093	0.000459681	0.000181924	0.000276511	0.000164026	0.000340911	0.000231416	0.000285546	0.000165023	0.000349446	6.34681e-05	0.000151045	0.000620126	0.000409486	0.000181481	7.06264e-05	0.00042906	0.000394333	0.000165441	0.00024939	0	0.0622026	0	0	0	0.00131514	0	0.00601251	0	0.00748323	0.0161413	0.0676667	0.0284931	0.0178	0.010635	0.0147037	0.0466157	0.0355627	0.0700112	0.0104886	0.0249215	0.0317609	0.0135215
Predicted Pathway	Pathway	GLYOXYLATE-BYPASS	0.000750199	0.000596898	0.000840636	0.000780712	0.000796209	0.000815525	0.000503941	0.000681304	0.000591978	0.000604038	0.000756535	0.000662991	0.000481839	0.000710869	0.000692871	0.00070783	0.000896294	0.000699733	0.000666175	0.000444937	0.000638629	0.00080317	0.000581437	0.000686538	0	0.0376113	0	0	0.000594575	0.000440767	0	0.0050662	0	0.00419811	0.00681557	0.041051	0.0198555	0.0150139	0.00707256	0.0224753	0.0529044	0.0412141	0.054026	0.0132548	0.0198394	0.0220242	0.0111868
Predicted Pathway	Pathway	GOLPDLCAT-PWY	0.000182548	0.000107774	0.000169253	0.000145249	5.68547e-05	0.000160356	3.23071e-05	7.54531e-05	3.67811e-05	0.00013735	7.67911e-05	0.000236493	0.000186621	0.000113198	5.87558e-05	0.000111802	7.63637e-05	0.000121248	0.000111703	6.06182e-05	4.63131e-05	0.000105228	0.000105497	8.05428e-05	0.0585949	0.0066179	0.0960764	0.187841	0.152626	0.0278843	0.069341	0.0319308	0.0806058	0.0739811	0.258851	0.13854	0.00655367	0.00911549	0.0120253	0.0086857	0.00366036	0.00415343	0.00371493	0.0212974	0.0108128	0.019576	0
Predicted Pathway	Pathway	HCAMHPDEG-PWY	0	0	0	0	0	0	0	0	0	0	4.13884e-06	0	0	0	0	0	0	0	0	0	0	0	2.94202e-06	0	0	0.0115917	0	0	0	0	0	0.000855133	0	0.00115499	0.00194686	0.0120793	0	0	0	0	0	0	0.00360691	0.000257273	0	0	0
Predicted Pathway	Pathway	HEME-BIOSYNTHESIS-II	0.000697479	0.000609016	0.000789603	0.000764802	0.00080199	0.000959975	0.000671312	0.0005983	0.000507032	0.000689936	0.000783643	0.000656812	0.000449571	0.000620968	0.000696314	0.000782778	0.000907444	0.00070307	0.00065903	0.0005096	0.000654216	0.000783528	0.000658864	0.000720826	0.0362938	0.0188267	0.0528537	0.00207193	0.0020755	0.0397182	0.0367852	0.0310244	0.0255173	0.00242133	0.0285999	0.0193359	0.0418949	0.0268774	0.019488	0.0300848	0.0458836	0.0424191	0.0360715	0.0323752	0.0264152	0.0529276	0.0209165
Predicted Pathway	Pathway	HEMESYN2-PWY	0.00131478	0.0013139	0.00150712	0.00137118	0.00168964	0.00161519	0.00155027	0.00113618	0.0009694	0.00128673	0.00169295	0.00128622	0.000887974	0.00116619	0.00144356	0.00145773	0.00170751	0.00145531	0.00144195	0.00103138	0.0011848	0.00150055	0.00140188	0.0013673	0.0715469	0.0890013	0.131846	0.0320698	0.204415	0.0850224	0.189472	0.0361286	0.0314001	0.0645614	0.0662618	0.04215	0.0536373	0.0488539	0.0343223	0.0481016	0.102603	0.0697568	0.0721857	0.0361844	0.0482836	0.0752234	0.0329523
Predicted Pathway	Pathway	HEXITOLDEGSUPER-PWY	0.00153633	0.0013127	0.00171772	0.00137779	0.000714826	0.000745069	0.00130468	0.00173294	0.00181655	0.00110652	0.000857395	0.0018073	0.00163943	0.00153875	0.00184709	0.00126145	0.00133191	0.00158803	0.00126192	0.00184245	0.00171847	0.00152959	0.000858122	0.00142322	0.239287	0.107063	0.200322	0.257394	0.238442	0.0977155	0.160816	0.105328	0.108704	0.174975	0.108371	0.133199	0.102211	0.0868926	0.11322	0.0895773	0.0570755	0.0585431	0.042046	0.120754	0.103312	0.146905	0.0745075
Predicted Pathway	Pathway	HISDEG-PWY	0.00234825	0.00208406	0.00214245	0.0022285	0.00253077	0.0025677	0.00215588	0.00214994	0.00210734	0.00226384	0.00242073	0.00230798	0.00255032	0.00210467	0.00249647	0.00252442	0.00256173	0.00233919	0.00182582	0.0020915	0.0024602	0.00268804	0.00249712	0.0025122	0.0319492	0.12335	0.0834803	0.0686185	0.0452181	0.0887803	0.0365766	0.166691	0.151399	0.0804056	0.0415028	0.0387402	0.0970778	0.058335	0.0661937	0.0534754	0.152452	0.107564	0.0975382	0.115937	0.0616858	0.109591	0.0513681
Predicted Pathway	Pathway	HISTSYN-PWY	0.00693652	0.00691078	0.00670814	0.00701691	0.00698204	0.006856	0.0069637	0.00680827	0.00689722	0.00717292	0.00736891	0.00674904	0.0069268	0.00688262	0.00670275	0.00707883	0.00678427	0.00684969	0.00706291	0.00662592	0.0066656	0.00694106	0.00707226	0.00683382	0.568482	0.580244	0.554893	0.67826	0.550066	0.69133	0.475526	0.64881	0.651118	0.496747	0.663439	0.685139	0.741701	0.824251	0.790871	0.79585	0.798403	0.831427	0.804549	0.700413	0.800252	0.716256	0.808931
Predicted Pathway	Pathway	HOMOSER-METSYN-PWY	0.00200335	0.00177074	0.00195033	0.00194269	0.00208351	0.00191726	0.00153154	0.00172199	0.0015102	0.00185283	0.00197609	0.00204362	0.00190332	0.0022842	0.00173322	0.00179049	0.00209894	0.00176836	0.00195261	0.00149964	0.00155606	0.00189984	0.00163577	0.00199986	0.352636	0.184307	0.183108	0.381816	0.251412	0.0613309	0.122554	0.138975	0.210294	0.218947	0.323495	0.215572	0.173547	0.158608	0.153989	0.193788	0.167754	0.169543	0.16597	0.121331	0.202206	0.172844	0.126759
Predicted Pathway	Pathway	HSERMETANA-PWY	0.00304913	0.00347745	0.00228445	0.00428836	0.00323499	0.00465136	0.00258053	0.00385022	0.0040363	0.00346671	0.00262337	0.00374089	0.00205361	0.00384286	0.00307848	0.00357982	0.00359179	0.00219889	0.00464291	0.00207284	0.00338851	0.00277109	0.00383987	0.00416013	0.380994	0.187427	0.191907	0.419924	0.267454	0.0621111	0.124058	0.110609	0.220531	0.226103	0.356542	0.228446	0.152282	0.16414	0.193206	0.202687	0.181691	0.172391	0.131068	0.12474	0.177399	0.121169	0.130115
Predicted Pathway	Pathway	ILEUSYN-PWY	0.0089512	0.00895855	0.0087692	0.00887063	0.00886126	0.00890695	0.0089936	0.00871634	0.00890115	0.00916534	0.0092472	0.0087985	0.00894278	0.00892811	0.00891817	0.00897488	0.00881547	0.00893714	0.00897644	0.00873439	0.00867778	0.00891984	0.00900751	0.00892598	0.779933	0.822328	0.744417	0.907755	0.723065	0.870488	0.696838	0.859005	0.855919	0.821469	0.910431	0.900744	0.98651	1.05128	1.02171	1.00877	1.01374	1.03713	0.999289	0.955019	1.02605	0.941205	1.05562
Predicted Pathway	Pathway	KDO-NAGLIPASYN-PWY	0	0.000687832	0.000484823	0.000562519	0.000977924	0	0.000111632	0	0.00028873	0.000231623	0.000217704	0	0	4.20603e-05	7.46037e-05	0.000116404	0	0.000228106	0.000381342	4.73946e-05	0.000116074	0	1.70073e-05	9.83648e-05	0	0.0401259	0	0	0	0	0	0.00914838	0.00265038	0.00801919	0.0120746	0.0615319	0.0134606	0.0255042	0.0594616	0.0782381	0.0157732	0.00272083	0.0233458	0.0400092	0.0661879	0.0295481	0.0715941
Predicted Pathway	Pathway	KETOGLUCONMET-PWY	7.71115e-06	0	0	0	0	0	0	0	0	0	0	3.71379e-06	0	0	4.63207e-06	0	0	0	0	0	0	0	6.52399e-06	0	0	0.0181473	0	0	0	0	0	0.00148004	0	0.00202666	0.00341812	0.0179431	0	0	0	0	0	0	0.00554991	0.000467056	0	0	0
Predicted Pathway	Pathway	LACTOSECAT-PWY	1.37299e-05	4.04452e-05	0.000136756	5.68688e-05	5.91538e-06	6.27269e-05	1.70516e-05	1.46364e-05	7.26726e-05	1.68184e-05	3.41683e-06	4.78435e-05	3.07959e-05	7.52571e-05	0	9.96797e-06	0	0.00017028	1.40741e-05	0	4.09193e-05	1.36758e-05	1.59842e-05	3.0595e-05	0.2391	0.0170716	0.132324	0.0939883	0.195352	0.051144	0.133078	0.0563104	0.0248957	0.018197	0.0995659	0.0154013	0.0103728	0.0088414	0.0167706	0.0147093	0.00217448	0.0088125	0.00224363	0.00721915	0.00808861	0.000922715	0.000456154
Predicted Pathway	Pathway	LEU-DEG2-PWY	0.000379616	0.000599158	0.000226137	0.000353183	0.000712164	0.000480948	0.000329155	0.000375678	0.00026184	0.000444422	0.000672703	0.000391953	0.000325215	0.000370021	0.000393928	0.000298617	0.000550985	0.000453092	0.000296593	0.000223441	0.000318634	0.000467564	0.000403994	0.000431203	0.00371787	0	0	0	0.000980727	0.00344305	0	0.00146047	0	0	0	0.00300763	0.00583771	0.00600614	0.00159245	0.0152133	0.039303	0.0119568	0.0178776	0.00372232	0.0106366	0.00582811	0.00583158
Predicted Pathway	Pathway	LIPASYN-PWY	0	0	0	6.06135e-06	0	0	0	0	0	0	0	1.16079e-05	0	5.55266e-06	4.87288e-06	0	0	0	0	0	0	6.37754e-06	0	0	NA	NA	NA	NA	NA	NA	NA	NA	NA	NA	NA	NA	NA	NA	NA	NA	NA	NA	NA	NA	NA	NA	NA
Predicted Pathway	Pathway	LPSSYN-PWY	NA	NA	NA	NA	NA	NA	NA	NA	NA	NA	NA	NA	NA	NA	NA	NA	NA	NA	NA	NA	NA	NA	NA	NA	0	0.0292374	0	0	0	0	0	0.00349711	0	0	0.00122479	0	0	0	0	0	0	0	0	0	0	0	0
Predicted Pathway	Pathway	MET-SAM-PWY	0.00285374	0.0025354	0.00278445	0.00277012	0.00292975	0.00275084	0.00222323	0.00248934	0.00219624	0.00264947	0.00279249	0.00291116	0.00271774	0.00320509	0.00249778	0.00257055	0.00297664	0.00252974	0.00279104	0.00219867	0.00226553	0.00271681	0.00236536	0.00285528	0.465656	0.264406	0.253605	0.476765	0.337128	0.0920395	0.178783	0.199629	0.289636	0.303316	0.41696	0.294098	0.248601	0.228218	0.221928	0.273845	0.239999	0.242741	0.238018	0.178513	0.285061	0.247491	0.185065
Predicted Pathway	Pathway	METH-ACETATE-PWY	0.00172549	0.00129837	0.00212056	0.00132184	0.000834196	0.0015242	0.00142917	0.00209702	0.00189779	0.00116635	0.000933311	0.00183937	0.00204476	0.00137077	0.00218654	0.00157206	0.00154522	0.00173358	0.00132942	0.00226373	0.00191443	0.00165364	0.00124868	0.0015214	0.282918	0.0148585	0.412387	0.334952	0.434122	0.255751	0.244697	0.158656	0.226104	0.410991	0.613892	0.428886	0.14375	0.126354	0.156982	0.0848243	0.10247	0.0565403	0.0321918	0.218492	0.0693592	0.17377	0.086939
Predicted Pathway	Pathway	METHANOGENESIS-PWY	0.000506736	0.000531677	0.000229944	0.000831068	0.000386696	0.00101629	0.000100117	0.000726983	0.000713995	0.000463198	0.000186056	0.000635055	0.000126587	0.000610282	0.0003317	0.000473642	0.000523503	0.000157583	0.00100421	0.000253888	0.000477665	0.000241632	0.000603067	0.000760019	0	0.00130778	0	0	0.00779191	0.00735303	0	0.00860549	0.00187989	0	0.00197481	0.000145378	0.01185	0.0260119	0.0395999	0.034426	0.0218261	0.0223685	0.0120517	0.0156376	0.0200268	0.0186162	0.0109839
Predicted Pathway	Pathway	METHGLYUT-PWY	0	0	0	3.11291e-05	0	0	0	0	0	0	0	0	0	0	0	0	0	0	0	0	0	0	5.28289e-06	0	0	0.0149802	0	0	0	0	0	0.00129212	0	0.00173668	0.00295317	0.0173039	0	0	0	0	0	0	0.00500326	0.000547969	0	0	0
Predicted Pathway	Pathway	METHYLGALLATE-DEGRADATION-PWY	1.10063e-05	5.20847e-06	0	0	6.47038e-06	0	0	0	0	0	0	0	0	0	0	0	0	0	6.68434e-06	0	9.37236e-06	0	0	0	0	0	0	0	0	0.000275684	0	0	0	0	0	0	0	0	0	0	0	0	0	0	0	0	0
Predicted Pathway	Pathway	NAD-BIOSYNTHESIS-II	0.000882179	0.000824228	0.000575935	0.0011888	0.000616395	0.00134032	0.000275863	0.000985238	0.000976331	0.000810015	0.000396989	0.00102875	0.000542758	0.000888314	0.000509607	0.000693129	0.000737895	0.000402786	0.00131353	0.000442862	0.000676321	0.000520208	0.000863171	0.00101486	0.0301793	0.0224296	0.0613882	0.11837	0.0931984	0.0386633	0.0293249	0.0393701	0.0603996	0.0424325	0.152103	0.115862	0.0608533	0.0892796	0.0873559	0.0718085	0.0746122	0.0632426	0.0477994	0.0554474	0.0880299	0.0688044	0.035553
Predicted Pathway	Pathway	NADSYN-PWY	0	0	0	0	0	0	0	1.11872e-05	1.34268e-05	0	0	0	0	7.64229e-06	0	0	0	0	0	0	2.28496e-05	0	2.61694e-05	0	NA	NA	NA	NA	NA	NA	NA	NA	NA	NA	NA	NA	NA	NA	NA	NA	NA	NA	NA	NA	NA	NA	NA
Predicted Pathway	Pathway	NAGLIPASYN-PWY	0.00238316	0.00242659	0.0018987	0.00262198	0.00338649	0.00261481	0.00284945	0.00186471	0.00201802	0.00281487	0.00336119	0.00226472	0.00263202	0.00194675	0.00236212	0.00297328	0.00278444	0.0025217	0.00217512	0.00173282	0.00244059	0.00233833	0.00296165	0.00270804	0.0944552	0.0736581	0.16526	0.119867	0.0562707	0.178826	0.192119	0.317515	0.291879	0.137315	0.0673502	0.187903	0.132607	0.107478	0.105667	0.144516	0.23796	0.180121	0.188693	0.155381	0.112314	0.166965	0.113084
Predicted Pathway	Pathway	NONMEVIPP-PWY	0.00784162	0.00777941	0.00781378	0.00753554	0.00767326	0.00751435	0.00802396	0.00801418	0.00781682	0.00790344	0.00789795	0.00771574	0.00819533	0.0076984	0.00769864	0.00797311	0.0075996	0.00774416	0.00761561	0.00835044	0.00778517	0.00796711	0.00792871	0.007491	0.657969	0.643695	0.618193	0.711401	0.592788	0.767638	0.55173	0.779199	0.747488	0.533861	0.664472	0.692449	0.85854	0.894858	0.860286	0.841605	0.843138	0.894978	0.877839	0.882277	0.860919	0.826302	0.88918
Predicted Pathway	Pathway	NONOXIPENT-PWY	0.0111581	0.0109662	0.0110989	0.0103634	0.0103085	0.0103664	0.0107659	0.0110344	0.0109335	0.0109755	0.0107502	0.0111408	0.0114693	0.0108765	0.0107147	0.0105493	0.010186	0.0108835	0.0105318	0.0114476	0.0105867	0.0109247	0.010615	0.0101379	1.14422	1.1822	1.19766	1.40601	1.38818	1.25978	1.10101	1.16114	1.18502	1.02237	1.45373	1.19699	1.29083	1.41898	1.35251	1.29341	1.25878	1.30404	1.28	1.30882	1.39048	1.28168	1.32621
Predicted Pathway	Pathway	OANTIGEN-PWY	0.00607873	0.00607795	0.00608718	0.00600948	0.00581159	0.0061668	0.00617492	0.00623522	0.0062327	0.0060006	0.00584964	0.0060801	0.00610272	0.0061224	0.00604247	0.00626913	0.00594945	0.00593141	0.00627326	0.0063202	0.00602501	0.00601171	0.00625628	0.0060869	0.687191	0.763076	0.633525	0.510974	0.61718	0.689397	0.674951	0.548094	0.526426	0.631472	0.598899	0.512033	0.632998	0.649385	0.651236	0.636192	0.596956	0.645156	0.635068	0.642133	0.624303	0.611165	0.650929
Predicted Pathway	Pathway	ORNARGDEG-PWY	0	0	0	0	0	0	0	0	0	0	0	0	0	0	0	0	0	0	0	0	0	0	5.54683e-06	0	0	0.0210673	0	0	0	0	0	0.00180732	0	0.00243927	0.00402232	0.0227962	0	0	0	0	0	0	0.00691917	0.00054442	0	0	0
Predicted Pathway	Pathway	ORNDEG-PWY	0	0	0	0	0	0	0	0	0	0	0	0	0	0	0	0	0	0	0	0	0	0	1.11387e-05	0	0	0.0201141	0	0	0	0	0	0.00153978	0	0.00210827	0.00349075	0.0176083	0	0	0	0	0	0	0.005668	0.00046797	0	0	0
Predicted Pathway	Pathway	P101-PWY	0	0	0	0	7.43987e-06	0	0	8.9142e-06	7.3798e-06	0	0	0	0	1.13559e-05	1.46214e-05	5.92221e-06	1.41071e-05	0	0	1.46424e-05	0	0	3.04292e-06	5.66757e-06	0	0	0	0	0	0.00053927	0	0	0	0	0	0	0	0	0	0	0	0	0	0	0	0	0
Predicted Pathway	Pathway	P105-PWY	0.000531261	0.000272308	0.000694698	0.000711016	0.000780913	0.000735786	0.000300001	0.000440876	0.000265472	0.000554421	0.000383741	0.000460426	0.000271707	0.000551821	0.000105113	0.000110193	0.000981958	0.000662512	0.000295033	8.83311e-05	0.000684999	0.000629741	0.000136885	0.000405086	0	0.0906966	0	0	0	0.00327973	0	0.0114363	0	0.0152802	0.0230728	0.121788	0.0445134	0.0297424	0.018633	0.0245198	0.0748237	0.0565503	0.10663	0.0170704	0.0409471	0.0544941	0.0223696
Predicted Pathway	Pathway	P108-PWY	0.00368614	0.00359472	0.00339779	0.00398974	0.00468581	0.00411399	0.0039851	0.00342474	0.00351097	0.00432286	0.00482874	0.00362965	0.00400371	0.0033104	0.00386477	0.00415246	0.00406973	0.00390284	0.00344838	0.00282499	0.00391008	0.0038207	0.00414108	0.00415001	0.136351	0.0945707	0.208056	0.195721	0.117624	0.219753	0.267803	0.347598	0.359853	0.215531	0.0297994	0.268348	0.186965	0.165063	0.147232	0.196666	0.354078	0.263985	0.264144	0.175155	0.159795	0.226132	0.159459
Predicted Pathway	Pathway	P122-PWY	0.000577245	0.000575372	0.000346947	0.000454952	0.00042745	0.000533868	0.000434957	0.000570517	0.000602173	0.000978811	0.000607241	0.0003713	0.000745125	0.00104805	0.00059806	0.000252275	0.000712235	0.000686578	0.000380444	0.000385082	0.000585036	0.000640329	0.000945176	0.000820088	0.441032	0.34679	0.381103	0.142821	0.487947	0.245777	0.560441	0.161241	0.193614	0.523347	0.183607	0.0930209	0.0950122	0.0264928	0.0299418	0.035466	0.0506862	0.044565	0.0899678	0.0849479	0.0418898	0.0283493	0.0378515
Predicted Pathway	Pathway	P124-PWY	0.000748175	0.000737188	0.000435186	0.000560135	0.000523359	0.000660524	0.000530752	0.000763051	0.000882295	0.00136373	0.000752349	0.00045789	0.00101553	0.00143773	0.000790733	0.00030364	0.000919932	0.000899371	0.000463258	0.00049007	0.000809956	0.000849966	0.00130652	0.00105688	0.619691	0.514703	0.517839	0.199468	0.613319	0.387497	0.755319	0.278444	0.268899	0.658273	0.231794	0.122585	0.142106	0.032298	0.0386675	0.0449785	0.0644509	0.0622169	0.133731	0.123402	0.053845	0.0347063	0.0519597
Predicted Pathway	Pathway	P125-PWY	3.10236e-05	4.30517e-05	8.01461e-05	1.84595e-05	2.55203e-05	2.82235e-05	5.21382e-06	2.35047e-05	3.67953e-05	3.67677e-05	1.48162e-05	3.92627e-05	0	4.43002e-05	5.24004e-06	3.32208e-05	1.05156e-05	0.000152667	1.06948e-05	3.40364e-05	3.57109e-05	8.63831e-06	2.30316e-05	3.44181e-05	0.000345758	0.099085	0	0	0	0	0	0	0	0.00362072	0.0003821	0	0	0.00443677	0.00127823	0.0016561	0.00528265	0	0.000503803	0	0.0065819	0	0
Predicted Pathway	Pathway	P161-PWY	0.00663856	0.00620299	0.00721526	0.00555187	0.00516955	0.00568852	0.00624974	0.00695189	0.00714463	0.00579821	0.00543107	0.00617627	0.00683506	0.00685621	0.00667119	0.0062285	0.00585122	0.00630244	0.00636827	0.0080868	0.00662675	0.00673668	0.00587465	0.00596163	0.86948	1.01896	0.846481	0.697373	0.963366	0.843988	0.923548	0.60098	0.608865	0.878392	0.905992	0.72539	0.735282	0.748821	0.677595	0.709524	0.668644	0.718358	0.769495	0.759027	0.729725	0.700003	0.706409
Predicted Pathway	Pathway	P162-PWY	0.000201676	4.80695e-05	8.69063e-05	1.48058e-05	0.000120786	0.000140461	0.000205505	0.000135655	1.76722e-05	0.000184644	0.000228068	2.94268e-05	0.000108084	0.000140508	7.28429e-05	1.97011e-05	0.000340729	0.000166779	0.000150141	2.38569e-05	0.000161805	9.09525e-05	0.000315859	0.000119305	0.00199083	0.0188035	0.0051502	0.00724213	0	0.0144466	0	0.0444925	0.0203056	0	0	0.00412506	0.00240744	0.00650877	0.00780951	0.0129446	0	0.0144967	0.0076807	0.00510607	0	0	0
Predicted Pathway	Pathway	P163-PWY	0.000606125	0.000766186	0.000660207	0.000932355	0.000787072	0.000924629	0.000832317	0.00108281	0.000830402	0.000867097	0.000683721	0.000996536	0.000966941	0.000862314	0.000738143	0.000963817	0.000788252	0.000811634	0.000626157	0.000870982	0.000943729	0.00113039	0.000837492	0.000741933	0.0451343	0.132951	0.0246086	0.049869	0.020565	0.0457826	0.0118845	0.0633404	0.0395836	0.0110826	0.000851205	0.0366548	0.0188652	0.0213673	0.0164966	0.0144994	0.0411957	0.043537	0.0415173	0.0260293	0.0313751	0.0197247	0.00644569
Predicted Pathway	Pathway	P164-PWY	0.00170364	0.00178216	0.00199258	0.00131583	0.00125024	0.00147384	0.0014031	0.00180301	0.001773	0.00207065	0.00135749	0.00173871	0.00191671	0.00145158	0.00186347	0.00117774	0.00159088	0.00186158	0.00120885	0.00202909	0.00176069	0.00167997	0.00172589	0.00144782	0.177395	0.382746	0.123988	0.201131	0.172845	0.141659	0.0524435	0.127094	0.129119	0.109288	0.301881	0.139448	0.187324	0.166475	0.164434	0.108435	0.14676	0.106776	0.140305	0.234787	0.181808	0.157923	0.131673
Predicted Pathway	Pathway	P221-PWY	0	0.000116361	1.33637e-05	7.43709e-05	9.7741e-05	4.33522e-05	0.000116103	8.95516e-05	8.71124e-05	3.12696e-05	6.82079e-05	6.486e-05	6.51884e-05	9.42394e-05	8.93761e-05	2.76234e-05	2.66302e-05	7.20836e-05	9.71571e-05	2.42704e-05	6.34433e-05	7.04069e-05	5.82948e-05	9.63809e-05	0.105083	0	0.0526843	0.102241	0.17249	0.0264134	0.0101449	0.0066054	0.0537069	0.0439831	0.016422	0.159251	0.0054148	0.0025425	0.0187225	0.0224952	0	0.00412207	0	0.0401706	0.00993691	0.0135784	0.0008042
Predicted Pathway	Pathway	P23-PWY	0.00135223	0.00150487	0.00115036	0.00121895	0.00200075	0.00217145	0.00193731	0.00146475	0.0011129	0.00140447	0.00221274	0.00140183	0.00172325	0.00217662	0.00174851	0.00142268	0.00203478	0.00164675	0.00174097	0.00129871	0.00153795	0.00167803	0.00188611	0.00223138	0.171875	0.128429	0.210337	0.1863	0.174808	0.0928236	0.135383	0.173706	0.201457	0.200917	0.168418	0.137898	0.158671	0.0724182	0.0668941	0.116685	0.159914	0.0900203	0.141186	0.105955	0.104105	0.141167	0.0563342
Predicted Pathway	Pathway	P241-PWY	0.000508112	0.000526899	0.000235759	0.000806947	0.000389597	0.000948046	7.98295e-05	0.000726885	0.000728884	0.000449468	0.000176526	0.000638386	0.000131877	0.000617991	0.000335483	0.000451518	0.00051272	0.000153358	0.000969999	0.000236249	0.000474118	0.00025533	0.00058645	0.000748663	0	0.00142953	0	0	0.00734845	0.00725431	0	0.00835531	0.00182423	0	0.00185254	0.00012303	0.0126147	0.0267582	0.0408928	0.0355672	0.0220021	0.0221007	0.0127473	0.016154	0.0210365	0.0199232	0.0117698
Predicted Pathway	Pathway	P261-PWY	0.000725987	0.000665536	0.000403457	0.00105952	0.000536812	0.00124149	0.000157723	0.000983177	0.000918766	0.000623952	0.000282693	0.000841324	0.000242045	0.000886828	0.000529358	0.000663975	0.000793142	0.00025236	0.00118186	0.000384664	0.000729701	0.000450445	0.000786076	0.000996355	0	0.00223396	0	0.000685808	0.00786025	0.00963056	0	0.00824235	0.00242086	0	0.0031744	0.000333572	0.0199999	0.0303043	0.0393167	0.0415139	0.0381222	0.035955	0.0223745	0.0202453	0.0282712	0.0285354	0.0160398
Predicted Pathway	Pathway	P281-PWY	6.48729e-06	1.76825e-05	0	9.1581e-06	0	0	1.55644e-05	0	0	7.40008e-06	4.75437e-06	1.33389e-05	7.34917e-06	0	7.48046e-06	0	5.50392e-06	7.81242e-06	1.48393e-05	0	0	0	1.68911e-05	6.19978e-06	0	0.0124363	0	0	0	0.000377035	0	0.00105154	0	0.00113093	0.0022734	0.0110727	0	0	0	0.00133815	0	0	0.00348267	0.00199862	0	0.000415664	0
Predicted Pathway	Pathway	P341-PWY	0.000328846	0.000193367	0.000271803	0.00024382	0.000118613	0.000283867	3.25153e-05	0.000122049	1.85888e-05	0.000296824	0.000143402	0.000371106	0.000274563	0.00020021	7.76258e-05	0.000180215	0.000129658	0.000178432	0.000165199	0.000108123	9.05448e-05	0.000149595	0.000179423	0.000101916	0.00689325	0.00407509	0.0653601	0.137241	0.114639	0.0161105	0.0320003	0.024382	0.0635365	0.0525922	0.201073	0.112687	0.00944751	0.0242024	0.0216779	0.0132604	0.0137618	0.00644567	0.0067946	0.0271842	0.0413097	0.0451384	0
Predicted Pathway	Pathway	P381-PWY	5.2698e-05	2.4175e-05	0	0	0	0	2.90905e-05	0	0	6.93685e-05	3.26029e-05	0	4.71244e-05	0.000110902	3.68077e-05	7.0943e-05	3.08617e-05	0	5.37367e-05	0	5.93466e-05	0	0	3.08126e-05	0	0	0	0	0	0	0	0	0	0	0	0	0	0	0	0	0	0	0	0	0	0	0
Predicted Pathway	Pathway	P4-PWY	0.00451272	0.0041908	0.00464021	0.00422768	0.00430124	0.00416379	0.00396047	0.00432082	0.00405717	0.00420282	0.00425906	0.00456871	0.00452245	0.00472056	0.00432872	0.00417376	0.00447661	0.00428125	0.00431734	0.00422274	0.00408861	0.00448757	0.00396647	0.00441643	0.479499	0.460641	0.244826	0.293486	0.275899	0.194969	0.263521	0.281961	0.309694	0.38282	0.361495	0.283793	0.444567	0.386469	0.397601	0.427995	0.392871	0.379313	0.380577	0.367135	0.418177	0.436862	0.362633
Predicted Pathway	Pathway	P42-PWY	0.00570632	0.00574246	0.00511272	0.00646338	0.00637605	0.00694841	0.00567292	0.0054626	0.00513562	0.00578537	0.00606929	0.00567297	0.00529289	0.00570026	0.0056227	0.00621141	0.0063689	0.00557334	0.00626081	0.00439773	0.0053725	0.00525998	0.00645846	0.00671547	0.343592	0.321976	0.337504	0.443756	0.368934	0.366374	0.413849	0.576633	0.546758	0.402109	0.340341	0.42893	0.315349	0.26972	0.299347	0.326672	0.472248	0.374065	0.387857	0.339019	0.280498	0.355763	0.241685
Predicted Pathway	Pathway	P441-PWY	0.00356738	0.00345726	0.00295769	0.00353712	0.00295422	0.00342435	0.0036036	0.00358342	0.00398267	0.00308627	0.00293227	0.0036189	0.0031196	0.00390964	0.00362448	0.00339419	0.00325337	0.00322698	0.00360189	0.00352222	0.00363606	0.0033937	0.00342127	0.00363468	0.370537	0.219994	0.470872	0.31113	0.396199	0.244475	0.35941	0.331963	0.326497	0.390258	0.510821	0.237652	0.331566	0.279598	0.336117	0.271476	0.278956	0.267655	0.24349	0.318158	0.283282	0.299576	0.235595
Predicted Pathway	Pathway	P461-PWY	0.000779429	0.000745212	0.00123388	0.00072667	0.00031061	0.000190461	0.00148001	0.00107499	0.0013731	0.000535467	0.000385738	0.00106631	0.000965252	0.000992638	0.00152816	0.000664668	0.000780494	0.00122853	0.000616678	0.00151134	0.00151596	0.00114743	0.000276417	0.000775243	0.130253	0.113155	0.0753537	0.242737	0.127297	0.0517165	0.06159	0.0319704	0.0329468	0.0659256	0.0235877	0.0598207	0.123503	0.0676231	0.105658	0.094435	0.0341713	0.0450744	0.0691988	0.0768629	0.0857614	0.115542	0.0766374
Predicted Pathway	Pathway	P562-PWY	3.59051e-05	4.44553e-05	0	1.79381e-05	6.58812e-06	8.75857e-06	1.38503e-05	1.40229e-05	6.98844e-06	8.09724e-06	6.84594e-06	0	0	0	3.38598e-05	1.63596e-05	3.42854e-05	9.49364e-06	3.621e-05	8.47396e-06	2.36849e-05	9.94076e-06	2.48447e-05	1.11705e-05	0.0369008	0.001806	0.0744009	0.159572	0.105067	0.0161723	0.024234	0.0116391	0.0501282	0.0486294	0.139946	0.0750107	0.00712328	0	0.00102881	0	0	0	0.000605278	0.00888528	0.00178465	0.00475901	0
Predicted Pathway	Pathway	P621-PWY	0	0	0	0	0	0	0	0	0	0	0	0	0	0	0	0	0	0	0	0	0	0	0	0	NA	NA	NA	NA	NA	NA	NA	NA	NA	NA	NA	NA	NA	NA	NA	NA	NA	NA	NA	NA	NA	NA	NA
Predicted Pathway	Pathway	PANTO-PWY	0.00485683	0.00501849	0.0051408	0.00482799	0.00554885	0.00480847	0.00541778	0.00493582	0.00497226	0.00495816	0.00533415	0.00498546	0.00528975	0.00499193	0.00540886	0.00519036	0.00529125	0.00552525	0.0045918	0.0050763	0.00519569	0.00521897	0.00501633	0.00522876	0.329972	0.552407	0.369333	0.398998	0.335791	0.344799	0.361988	0.481805	0.440709	0.376041	0.375594	0.449971	0.477159	0.456715	0.479953	0.455659	0.449397	0.440968	0.427626	0.435861	0.445993	0.481746	0.511125
Predicted Pathway	Pathway	PANTOSYN-PWY	0.00563972	0.00573204	0.00581502	0.00570056	0.00620194	0.00574403	0.00596615	0.00584589	0.0058067	0.00579138	0.00601966	0.00579544	0.00593985	0.00567656	0.00596266	0.00600409	0.00600247	0.00604739	0.00552724	0.00592027	0.00591694	0.00594315	0.00585137	0.00593116	0.406138	0.625121	0.437103	0.452068	0.414557	0.437478	0.44504	0.549549	0.505129	0.434332	0.427115	0.495865	0.566527	0.533412	0.56689	0.540134	0.54027	0.530849	0.512726	0.512726	0.522787	0.557279	0.600404
Predicted Pathway	Pathway	PENTOSE-P-PWY	0.00179169	0.00183869	0.00154344	0.00219671	0.0022195	0.00231037	0.00240435	0.00152592	0.00105126	0.00199692	0.00254342	0.00181608	0.00176968	0.00207318	0.00172569	0.00187313	0.00220408	0.00190738	0.00200658	0.0015164	0.00137381	0.00172807	0.00196873	0.0023961	0.506536	0.42753	0.437798	0.224296	0.561662	0.271176	0.545597	0.176164	0.28425	0.553252	0.376243	0.208259	0.135685	0.139448	0.0906542	0.122674	0.166131	0.0888739	0.136899	0.135765	0.127427	0.145581	0.0790996
Predicted Pathway	Pathway	PEPTIDOGLYCANSYN-PWY	0.00817713	0.00795096	0.00804364	0.00792578	0.00786333	0.00802981	0.00817696	0.00840149	0.00822771	0.00818985	0.00810699	0.00809067	0.00842151	0.00799318	0.00793445	0.00826253	0.00792155	0.0078919	0.00804274	0.00862282	0.0081467	0.00822951	0.00831338	0.00788449	0.88287	0.882928	0.823628	0.765891	0.844025	0.876214	0.919015	0.812182	0.776739	0.834974	0.768743	0.726394	0.868414	0.899399	0.865142	0.857638	0.865421	0.908384	0.900038	0.896384	0.8708	0.834868	0.887033
Predicted Pathway	Pathway	PHOSLIPSYN-PWY	0.008327	0.00830951	0.00849651	0.00793766	0.00780432	0.00794663	0.00848912	0.00863257	0.00842137	0.00829793	0.0080315	0.00834575	0.00855855	0.00830721	0.00831711	0.00828988	0.00805285	0.00817648	0.00821075	0.00917581	0.00822201	0.00849249	0.00822144	0.00790403	0.935656	0.953554	0.851615	0.831502	0.922482	0.91321	0.905562	0.774586	0.775687	0.861822	0.865039	0.765332	0.941081	0.989975	0.956825	0.933588	0.888811	0.952434	0.933703	0.943188	0.96443	0.901463	0.985855
Predicted Pathway	Pathway	POLYAMINSYN3-PWY	0.000426193	0.000697211	0.000679809	0.000645263	0.000583269	0.000465839	0.000518347	0.000412994	0.000367005	0.000555214	0.000659921	0.000420017	0.000332277	0.000418241	0.000486639	0.000410747	0.000466294	0.000663215	0.000389965	0.000336758	0.000422153	0.00046616	0.000364657	0.000387538	0.074942	0.0246123	0.175599	0.0463139	0.0386118	0.129609	0.0933435	0.0926948	0.0786937	0.152285	0.0739999	0.100288	0.0833577	0.0652268	0.105803	0.0769784	0.0545336	0.0703696	0.0368145	0.0687133	0.0918465	0.0931832	0.116575
Predicted Pathway	Pathway	POLYAMSYN-PWY	0.00119485	0.000898797	0.00122931	0.00109098	0.00119295	0.00106992	0.000850741	0.000996144	0.000808694	0.000925481	0.00112773	0.000974789	0.000748857	0.000997418	0.00107955	0.00093548	0.00125616	0.00108819	0.000935603	0.000631654	0.000857497	0.00109374	0.000930109	0.000942558	0.0760346	0.133063	0.182049	0.0564003	0.038164	0.142786	0.0982365	0.092506	0.0779026	0.149366	0.0696819	0.0969614	0.088239	0.0663093	0.108485	0.0807887	0.0943208	0.0815187	0.0926054	0.0727633	0.100474	0.0960979	0.127341
Predicted Pathway	Pathway	POLYISOPRENSYN-PWY	0.00463508	0.00464524	0.00402701	0.0048724	0.00545928	0.00484741	0.00518361	0.00406137	0.00431686	0.00518164	0.00561772	0.00454656	0.00509841	0.00421032	0.00470022	0.00527864	0.00496025	0.00479269	0.00439595	0.00393918	0.0048712	0.00466561	0.00530883	0.00501031	0.507018	0.501238	0.494989	0.324902	0.577106	0.39801	0.660001	0.527561	0.501971	0.55627	0.412722	0.370677	0.311856	0.309394	0.281197	0.349729	0.482154	0.397837	0.417794	0.363502	0.315002	0.404505	0.321571
Predicted Pathway	Pathway	PPGPPMET-PWY	3.32305e-05	0.000291865	0.000193388	0.000216476	0.000406291	0	3.6118e-05	0	0.000103507	7.79776e-05	9.59144e-05	0	0	1.3397e-05	3.5941e-05	3.76581e-05	0	8.068e-05	0.000154294	1.51851e-05	4.91987e-05	0	5.34115e-06	3.17442e-05	0	0.0295169	0	0	0	0.000551178	0	0.00293379	0.000834975	0.00264347	0.00444859	0.027218	0.0046112	0.0101437	0.0371497	0.048255	0.00524798	0.000862289	0.00822355	0.0162443	0.0439749	0.0109845	0.0508152
Predicted Pathway	Pathway	PROTOCATECHUATE-ORTHO-CLEAVAGE-PWY	9.98308e-06	8.843e-06	0	1.03149e-05	1.69526e-05	0	0	1.90727e-05	0	1.70267e-05	6.19671e-06	1.76803e-05	0	2.20012e-05	1.5467e-05	1.4163e-05	2.24262e-05	7.25767e-06	8.55154e-06	1.16177e-05	1.65935e-05	0	1.82927e-05	0	0	0.00152441	0	0	0	0.000352843	0	0	0	0	0	0	0	0	0	0	0	0	0	0	0	0	0
Predicted Pathway	Pathway	PRPP-PWY	0.0047494	0.00455658	0.00448681	0.00436694	0.00468019	0.00454116	0.00490632	0.00457103	0.00476589	0.00437978	0.00461139	0.00458472	0.00476852	0.00441827	0.004814	0.00479896	0.00481786	0.00478055	0.00450892	0.00437787	0.00518453	0.00495289	0.00454689	0.00487537	0.370376	0.246369	0.41221	0.301501	0.316092	0.398015	0.639262	0.279191	0.401323	0.482616	0.138046	0.229828	0.299598	0.256785	0.246998	0.299566	0.376419	0.318589	0.362849	0.313155	0.289941	0.347395	0.310558
Predicted Pathway	Pathway	PWY-1269	0.00225815	0.00247951	0.00193519	0.00253506	0.00341832	0.00253513	0.00278053	0.00195478	0.00203065	0.0027011	0.00322946	0.0021807	0.00256341	0.00195213	0.00233426	0.00282297	0.00267212	0.00245052	0.00207427	0.00171985	0.00234379	0.0022475	0.00288838	0.0025551	0.0872914	0.071609	0.151304	0.111812	0.0533474	0.174023	0.17778	0.301644	0.268168	0.125735	0.075423	0.175079	0.151519	0.118314	0.124429	0.147243	0.220969	0.183599	0.183019	0.167855	0.116801	0.168834	0.1178
Predicted Pathway	Pathway	PWY-1541	0	0	0	0	0	0	0	0	0	0	6.28951e-06	6.1115e-06	0	0	9.37e-06	0	2.38007e-05	2.46705e-06	0	0	0	0	5.40224e-06	1.49216e-05	0	0	0	0	0	0	0	0	0	0	0	0	0	0	0	0	0	0	0	0	0	0	0
Predicted Pathway	Pathway	PWY-1622	0	0	0	0	0	2.59779e-05	2.0822e-05	0	0	3.47716e-05	0	3.30991e-05	1.24746e-05	8.32958e-06	0	3.94994e-05	0	7.06479e-06	3.15142e-05	0	0	0	9.55942e-06	1.55297e-05	0	0	0	0	0	0.00104825	0.00411959	0	0	0	0	0	0	0	0	0	0	0	0	0	0	0	0
Predicted Pathway	Pathway	PWY-181	6.31797e-05	0.000178239	0	8.81747e-05	0	9.23063e-05	0.000124595	2.85688e-05	2.96238e-05	0.000111175	3.40932e-05	0.00019379	2.95151e-05	2.70056e-05	0.000113029	0.000137229	0.000179919	1.32804e-05	0.00015193	0	2.4196e-05	0	1.94564e-05	0.000113036	0	0	0	0	0	0.00174992	0.00697013	0	0	0	0	0	0	0	0.00526746	0	0	0.0027425	0	0	0	0.00130743	0
Predicted Pathway	Pathway	PWY-1861	0.00268578	0.00241301	0.0020454	0.00350343	0.00213743	0.00380801	0.00111205	0.00305602	0.00289318	0.00264638	0.00129474	0.00352282	0.00174131	0.00286816	0.00155026	0.00240107	0.00226382	0.0013752	0.00378855	0.00111775	0.00225933	0.00162473	0.00297048	0.00305441	0.0746622	0.0156249	0.290132	0.543808	0.480946	0.193362	0.149175	0.161809	0.279601	0.217772	0.75655	0.437543	0.169442	0.275612	0.31498	0.21372	0.189531	0.188792	0.115189	0.221978	0.281671	0.264473	0.0657979
Predicted Pathway	Pathway	PWY-2221	0	0	0	0	0	0	0	0	0	0	0	0	0	0	0	0	0	0	0	0	0	0	1.59802e-05	0	NA	NA	NA	NA	NA	NA	NA	NA	NA	NA	NA	NA	NA	NA	NA	NA	NA	NA	NA	NA	NA	NA	NA
Predicted Pathway	Pathway	PWY-2941	0.00217856	0.00145771	0.00235865	0.00150982	0.00106924	0.00193406	0.00151453	0.0025152	0.00239696	0.00134056	0.0011016	0.00232	0.00248938	0.00159716	0.00229461	0.00164096	0.00178671	0.00196758	0.00151628	0.00283206	0.00240898	0.00220905	0.00140165	0.00178943	0.362612	0.224332	0.323108	0.190061	0.4095	0.264881	0.61332	0.164359	0.110614	0.609434	0.249377	0.136067	0.146651	0.106026	0.0944218	0.0969142	0.070234	0.0870147	0.0684896	0.146997	0.0975706	0.124783	0.114714
Predicted Pathway	Pathway	PWY-2942	0.00887684	0.00880679	0.00867349	0.00862399	0.0085999	0.00863744	0.00876421	0.00894769	0.00905405	0.00880486	0.00864799	0.00871979	0.0089923	0.00875373	0.00870877	0.00874326	0.00849315	0.00865549	0.00881039	0.00909101	0.00875551	0.00878194	0.00886169	0.008531	0.827613	0.751077	0.777126	0.857296	0.785119	0.910371	0.853233	0.905803	0.871768	0.87729	0.853918	0.846142	0.93838	0.992025	0.955105	0.932754	0.939319	0.96481	0.964687	0.970686	0.949685	0.913812	0.95505
Predicted Pathway	Pathway	PWY-3001	0.00878488	0.00861597	0.0086298	0.00869569	0.00858203	0.00872512	0.00880385	0.00869492	0.0087045	0.00891118	0.00887733	0.00862577	0.00883014	0.00864315	0.00861182	0.00882295	0.0085994	0.00864615	0.00880196	0.0088707	0.00862732	0.0088062	0.00888285	0.00862653	0.732928	0.787757	0.712773	0.841694	0.711528	0.814089	0.657077	0.821127	0.812425	0.700734	0.816768	0.840488	0.929206	0.979603	0.94618	0.938749	0.950875	0.980031	0.960937	0.918175	0.954134	0.902913	0.963894
Predicted Pathway	Pathway	PWY-3661	5.76188e-05	0.00013362	0	3.96881e-05	0	0	4.13735e-05	0	0	0	2.28749e-05	0	0	0	4.7995e-05	0	8.69003e-05	8.46228e-06	0.000144329	0	1.10981e-05	0	1.77197e-05	4.88488e-05	0	0	0	0	0	0.000982404	0	0	0	0	0	0	0	0	0.0043332	0	0	0	0	0	0	0.00109635	0
Predicted Pathway	Pathway	PWY-3781	0.00368292	0.0037032	0.00390401	0.00386033	0.00479277	0.00469742	0.00442692	0.00308098	0.00239842	0.00394912	0.00461684	0.00375214	0.00255941	0.00307887	0.00429339	0.00406653	0.00490931	0.00391221	0.00360106	0.00272977	0.00380076	0.00359294	0.00374922	0.0038802	0.00264814	0.00566346	0.000159115	0.000495767	0.00386566	0.00909827	0	0.00683832	0	0	0.00152864	0	0.101594	0.0968724	0.0537437	0.101441	0.207063	0.16875	0.173154	0.0532409	0.111823	0.155293	0.0605939
Predicted Pathway	Pathway	PWY-4361	4.74721e-05	1.59502e-05	7.85716e-05	7.94241e-05	7.77648e-05	7.89963e-05	3.34668e-05	5.54783e-05	3.24427e-05	2.8717e-05	1.39698e-05	5.51191e-05	2.88469e-05	3.77294e-05	9.63754e-06	1.09807e-05	0.000100894	6.55948e-05	2.3052e-05	0	5.72157e-05	6.81437e-05	1.07378e-05	4.92268e-05	0	0	0	0	0	0	0	0	0	0	0	0	0.00561341	0.00299286	0.00214925	0.00164316	0.00891703	0.00692014	0.0109796	0	0.00510661	0.00611779	0.00233974
Predicted Pathway	Pathway	PWY-4984	0.00141289	0.00124824	0.0025071	0.00122464	0.000685551	0.000830911	0.00151038	0.00162682	0.00216854	0.00129457	0.000758782	0.0017623	0.00166796	0.00150491	0.0023735	0.00118726	0.00152575	0.00193551	0.00106647	0.00255793	0.00226341	0.00188473	0.000758294	0.00149197	0.0307158	0.517216	0.0228164	0.0477443	0.0200997	0.0567823	0.0071422	0.0729049	0.0402751	0.0116513	0.00301844	0.0340663	0.18744	0.0820218	0.145816	0.119009	0.042779	0.0453133	0.102356	0.0961422	0.0952344	0.261798	0.168796
Predicted Pathway	Pathway	PWY-5005	0.000746758	0.000561138	0.000853103	0.000589213	0.000584176	0.0005978	0.000566404	0.000863249	0.000907255	0.000474697	0.000597763	0.000759968	0.000668577	0.00052065	0.00083052	0.000572479	0.00062153	0.000722324	0.000426413	0.000772767	0.000900962	0.000760646	0.000361693	0.00068907	0.000963975	0.0234597	0.0044794	0.00621761	0.000712876	0.0132268	0.0207637	0.0505597	0.0313764	0.00544495	0.00160698	0.00335267	0.0471095	0.0305957	0.0469764	0.0240892	0.0346842	0.0504042	0.0319557	0.0498507	0.0326868	0.0440044	0.033618
Predicted Pathway	Pathway	PWY-5022	0.000508621	0.000580608	0.000828603	0.000569909	0.000581413	0.00038545	0.000483578	0.000523337	0.000619518	0.000540783	0.000443295	0.000559931	0.000438544	0.000392507	0.000632565	0.000500682	0.000480311	0.000638571	0.00045295	0.000599419	0.000599404	0.000456072	0.000361621	0.000481407	0.0522506	0.0496703	0.0759214	0.0228337	0.0724922	0.0664346	0.0378301	0.0637733	0.0283146	0.0489472	0.0496415	0.0625958	0.0314363	0.0217386	0.0229853	0.014475	0.0291227	0.0104579	0.0324773	0.0280617	0.0245559	0.0207778	0.0231647
Predicted Pathway	Pathway	PWY-5028	0	0	0	0	0	0	0	0	0	0	0	1.87219e-05	0	0	0	0	7.68559e-06	1.66309e-06	0	0	0	1.29212e-05	0	0	0.00167557	0.00202379	0.00273996	0	0	0.00109502	0	0.00646078	0.00248322	0	0	0.00336754	0	0	0	0.000429259	0	0.000858649	0	0	0	0	0
Predicted Pathway	Pathway	PWY-5088	0	0	0	0	0	2.5326e-05	0	0	0	4.15948e-05	0	0	5.83114e-05	0	0	0	3.06468e-06	0	0	0	0	0	0	0	0	0	0	0	0	0	0	0	0	0	0	0	0	0	0	0	0	0	0	0	0	0	0
Predicted Pathway	Pathway	PWY-5097	0.00880612	0.00867594	0.00858698	0.00853608	0.00840002	0.00854195	0.00858231	0.00871923	0.00894351	0.00873897	0.00858121	0.00864053	0.00883931	0.0086136	0.0085697	0.00863072	0.00839199	0.00853026	0.00875201	0.00896428	0.00862133	0.00865638	0.00874167	0.00841645	0.813932	0.736717	0.778782	0.884263	0.800638	0.909445	0.836353	0.90516	0.889556	0.876818	0.888989	0.876649	0.937998	1.00167	0.960019	0.933272	0.942519	0.967707	0.973233	0.963496	0.962406	0.907826	0.954782
Predicted Pathway	Pathway	PWY-5100	0.00855884	0.00853806	0.0085054	0.00821641	0.00814892	0.00811667	0.00856363	0.00877737	0.00874689	0.00839051	0.00823933	0.00846945	0.00900249	0.00858741	0.00848412	0.00832612	0.00803486	0.00847425	0.0082644	0.00923117	0.00852398	0.00870824	0.00849533	0.00817839	1.04097	1.21513	1.01842	0.961933	1.12541	0.943444	1.10343	0.847118	0.864006	1.06526	1.07603	0.89184	0.923841	0.951718	0.927182	0.920768	0.863202	0.925921	0.909407	0.947852	0.896964	0.909944	0.934945
Predicted Pathway	Pathway	PWY-5101	0.00959459	0.00960209	0.00938387	0.00955571	0.00955832	0.00956354	0.00966525	0.00931212	0.00949559	0.00988088	0.00997648	0.00941054	0.00956991	0.00957146	0.00951831	0.0096668	0.00945663	0.00956377	0.00964003	0.00932682	0.0092798	0.00955337	0.00970577	0.00956168	0.847426	0.86514	0.810757	0.985767	0.795175	0.94055	0.736502	0.919282	0.925138	0.877375	0.976182	0.974226	1.05431	1.1318	1.09684	1.08514	1.0909	1.11979	1.07788	1.01653	1.10242	1.00618	1.13181
Predicted Pathway	Pathway	PWY-5103	0.00819729	0.00820486	0.00797976	0.00824775	0.00829213	0.00821232	0.0083133	0.00792447	0.00804063	0.00851488	0.00863431	0.00802896	0.00814436	0.00817038	0.00803376	0.00833309	0.00810109	0.00815122	0.00831282	0.00792665	0.00788298	0.00818142	0.00840059	0.00817545	0.681641	0.716585	0.689277	0.831165	0.671951	0.800637	0.586734	0.764394	0.778083	0.676174	0.831246	0.839721	0.890504	0.964108	0.931491	0.92801	0.929787	0.960082	0.929473	0.85525	0.942066	0.850969	0.956166
Predicted Pathway	Pathway	PWY-5104	0.0094239	0.00957718	0.00922359	0.00929954	0.00925609	0.0093409	0.0093358	0.00937908	0.00959308	0.00945979	0.00932132	0.00922932	0.00945733	0.00954856	0.00943645	0.00932771	0.00915138	0.00934872	0.00952662	0.0093363	0.00920974	0.00942054	0.00947061	0.0094299	0.751441	0.864022	0.774124	0.955644	0.750834	0.872937	0.672838	0.868892	0.868816	0.775682	0.941095	0.907713	1.01782	1.07918	1.03908	1.02433	1.00336	1.0447	0.997722	0.993358	1.02583	0.971442	1.06556
Predicted Pathway	Pathway	PWY-5121	0.00783464	0.00770706	0.00772251	0.00755887	0.00763233	0.00758686	0.00794417	0.00800241	0.00781453	0.00788923	0.00786114	0.00771625	0.00813204	0.007666	0.00766078	0.00796179	0.00761	0.00766248	0.00764679	0.00828654	0.00777747	0.00791268	0.0079475	0.00751377	0.688327	0.675337	0.646697	0.710574	0.626882	0.777567	0.600221	0.772607	0.742192	0.576702	0.672746	0.689114	0.844413	0.877177	0.842929	0.829132	0.836307	0.882356	0.870269	0.867373	0.844061	0.807453	0.860572
Predicted Pathway	Pathway	PWY-5154	0.00318621	0.00314256	0.00251545	0.00352733	0.00401462	0.00340438	0.00347761	0.00268579	0.00276418	0.00388343	0.00420802	0.0029603	0.00364964	0.00267589	0.00319042	0.00377352	0.00342546	0.00321969	0.00304876	0.00249821	0.00338394	0.00330738	0.00360447	0.00353295	0.149261	0.12938	0.288571	0.351146	0.263271	0.222075	0.310242	0.286189	0.368785	0.287866	0.349737	0.397841	0.133762	0.14416	0.121182	0.218741	0.345536	0.244881	0.254312	0.172025	0.14926	0.185469	0.156847
Predicted Pathway	Pathway	PWY-5177	0.000835106	0.000826814	0.000926288	0.000835598	0.00116116	0.000986088	0.000881089	0.000887994	0.000761744	0.000928515	0.00112553	0.000825823	0.000596479	0.000678151	0.000906814	0.000614591	0.00110944	0.000964915	0.000633039	0.000588145	0.000838207	0.00103485	0.00071339	0.00070857	0.0179139	0.0406517	0.0146545	0.0305569	0.0122645	0.0324065	0.00413633	0.0500963	0.0268922	0.0107497	0.00670011	0.0483824	0.0251252	0.0244348	0.0106023	0.034013	0.0625408	0.051439	0.0536995	0.0131876	0.0299473	0.0298523	0.018565
Predicted Pathway	Pathway	PWY-5180	0.000107877	5.07459e-05	0	0	0.000119617	0	0	8.49263e-05	4.76744e-05	5.20336e-05	3.8063e-05	7.6126e-05	0	6.57952e-05	3.71996e-05	0	0.000147649	9.08949e-05	0	0	9.85987e-05	0	7.38746e-05	6.66339e-05	0.0222932	0.0336386	0	0.0322618	0.0110362	0.0243654	0.00333836	0.0378923	0	0.00695865	0.0134589	0.0335772	0	0	0	0	0	0	0.0170771	0.00178352	0	0.00847383	0
Predicted Pathway	Pathway	PWY-5181	0	0	0	0	0	0	0	0	0	0	0	0	0	1.2162e-06	0	0	0	0	0	0	0	0	5.60491e-06	0	0	0.00156932	0	0	0	0	0	0	0	0	0	0	0	0	0	0	0	0	0	0	0	0	0
Predicted Pathway	Pathway	PWY-5182	0.000107877	5.07459e-05	0	0	0.000119617	0	0	8.49263e-05	4.76744e-05	5.20336e-05	3.8063e-05	7.6126e-05	0	6.57952e-05	3.71996e-05	0	0.000147649	9.08949e-05	0	0	9.85987e-05	0	7.38746e-05	6.66339e-05	0.0222932	0.0336386	0	0.0322618	0.0110362	0.0243654	0.00333836	0.0378923	0	0.00695865	0.0134589	0.0335772	0	0	0	0	0	0	0.0170771	0.00178352	0	0.00847383	0
Predicted Pathway	Pathway	PWY-5188	0.00450204	0.00475686	0.00507823	0.00464648	0.00418947	0.00479196	0.00457732	0.00473913	0.00486356	0.00419593	0.00390908	0.00497296	0.00406421	0.00477103	0.00483088	0.00436866	0.00476803	0.00484136	0.00498926	0.00482235	0.00470641	0.00477297	0.00417549	0.00459389	0.245558	0.50025	0.254698	0.367054	0.288871	0.249288	0.156445	0.263141	0.253079	0.215327	0.355829	0.289591	0.447383	0.446644	0.538103	0.466037	0.341535	0.439526	0.341114	0.393332	0.517067	0.479217	0.522518
Predicted Pathway	Pathway	PWY-5189	0.00396852	0.00427854	0.00462163	0.00409826	0.00364209	0.00424284	0.00401472	0.00423154	0.00441856	0.00362754	0.00332724	0.00453212	0.00351461	0.00427892	0.00438137	0.00375979	0.00423683	0.00436048	0.0044818	0.00432977	0.00422914	0.0042433	0.00356836	0.00407925	0.222722	0.475746	0.246285	0.34741	0.280894	0.227539	0.146874	0.24266	0.237365	0.202091	0.348959	0.271588	0.40919	0.405164	0.505359	0.418277	0.278272	0.371511	0.279686	0.356368	0.472091	0.446175	0.483395
Predicted Pathway	Pathway	PWY-5198	0.000340672	0.000363073	0.000151106	0.00057237	0.000270584	0.000690497	5.34174e-05	0.000502672	0.000489528	0.000321782	0.000120724	0.000429075	8.36574e-05	0.000423356	0.000223517	0.000305344	0.000350837	9.86835e-05	0.000694784	0.000159335	0.000315867	0.000170811	0.000422425	0.000518832	0	0.000891668	0	0	0.00520199	0.00493237	0	0.00577215	0.00123947	0	0.0012979	9.58675e-05	0.00801365	0.0178772	0.0272373	0.0237778	0.0149353	0.0152474	0.00824436	0.0105849	0.013714	0.012688	0.00752707
Predicted Pathway	Pathway	PWY-5265	0	0	0	5.67567e-05	0	2.71572e-05	0	0	0	0	0	0	0	0	0	0	0	3.19307e-06	0	3.87113e-05	0	0	0	0	0.103114	0.00972063	0	0.067894	0.0799695	0	0.00864845	0.00770827	0	0.00831764	0.0973388	0.0309284	0	0.0203455	0.0192688	0.00271847	0	0.0104118	0.00749355	0.0190595	0.00613809	0.00356085	0
Predicted Pathway	Pathway	PWY-5304	0.000414317	0.000300254	0.000506519	0.000456847	0.000459118	0.000596387	0.000402643	0.000395428	0.000336219	0.00029082	0.000412045	0.000359333	0.000262216	0.000381579	0.000365076	0.000422949	0.000488656	0.000394155	0.000374354	0.000259417	0.000364533	0.00045787	0.000407931	0.000395668	0.141142	0.00722003	0.198354	0.21027	0.223821	0.0711283	0.045003	0.061436	0.0883547	0.239941	0.439696	0.262933	0.049397	0.0448902	0.0700422	0.0324357	0.044806	0.0238122	0.0306492	0.0223705	0.0207698	0.0471778	0.0275993
Predicted Pathway	Pathway	PWY-5345	0.00202307	0.00222246	0.00185567	0.00256873	0.00244436	0.00277102	0.00168064	0.00215892	0.00202967	0.00189441	0.00144477	0.00219359	0.00171545	0.00245569	0.00180931	0.00219544	0.00233525	0.00178052	0.0026412	0.00162001	0.00196395	0.00183658	0.00246118	0.00276507	0.0142812	0.0537198	0.000437144	0.00135863	0.0400852	0.0772602	0	0.0743267	0.0174355	0.0112484	0.0188938	0.111128	0.0887373	0.0988472	0.112775	0.147217	0.187594	0.157809	0.122444	0.084852	0.105679	0.128012	0.0755133
Predicted Pathway	Pathway	PWY-5347	0.0036947	0.00331138	0.00361537	0.00358141	0.00375278	0.00355172	0.00296407	0.00327702	0.00294165	0.00345775	0.00361908	0.0037409	0.00356429	0.00405817	0.00328074	0.00337221	0.00380053	0.00332491	0.00360171	0.00295079	0.00301858	0.00354572	0.00312968	0.00365651	0.517682	0.34159	0.323082	0.565081	0.410059	0.13046	0.237376	0.270586	0.37296	0.373003	0.495843	0.378599	0.329863	0.307171	0.298073	0.35834	0.321265	0.325168	0.319963	0.244675	0.371945	0.328364	0.252974
Predicted Pathway	Pathway	PWY-5384	0.000410243	0.000243691	0.000366075	0.000423482	0.000240456	0.0003986	0.000327831	0.000225108	0.000187457	0.000390334	0.000322254	0.000529206	0.00064001	0.000825342	0.00028931	0.000333726	0.000249745	0.000685722	0.000326929	0.000364162	0.000172843	0.000422345	0.000300267	0.000500161	0.401739	0.106034	0.467049	0.279915	0.381773	0.462376	0.343277	0.199359	0.354263	0.372172	0.404183	0.336751	0.236475	0.156288	0.215736	0.120373	0.135907	0.0703104	0.0741829	0.217655	0.156562	0.212777	0.188432
Predicted Pathway	Pathway	PWY-5392	0	8.1988e-06	0	0	0	0	0	0	0	0	0	0	0	0	0	0	0	0	0	0	0	0	0	0	0	0	0	0	0	0	0	0	0	0	0	0	0	0	0	0	0	0	0	0	0	0	0
Predicted Pathway	Pathway	PWY-5415	5.18112e-05	1.83759e-05	0	0	3.3057e-05	0	0	3.93552e-05	1.01798e-05	3.24603e-05	1.88261e-05	2.65173e-05	0	3.21098e-05	2.252e-05	0	4.33305e-05	3.20237e-05	0	0	1.73175e-05	0	1.59678e-05	5.57719e-06	0.0180523	0.0186906	0	0.027064	0.0073184	0.00107859	0.00170844	0.000566469	0	0.00632833	0.00387884	0.00859777	0	0	0	0	0	0	0.0067771	0.000982738	0	0.00186124	0
Predicted Pathway	Pathway	PWY-5417	0	0	0	7.06133e-06	4.97065e-06	0	0	5.21033e-06	0	0	0	0	0	3.91806e-06	3.73854e-06	0	8.41086e-06	0	0	0	0	0	3.64668e-06	0	0	0	0	0	0	0	0	0	0	0	0	0	0	0	0	0	0	0	0	0	0	0	0
Predicted Pathway	Pathway	PWY-5419	0	0	0	0	0	0	0	1.23225e-05	8.15908e-06	1.25529e-05	0	0	0	7.2233e-06	0	0	0	0	0	0	1.42216e-05	0	6.96964e-06	0	0	0	0	0	0	0.0003526	0	0	0	0	0	0	0	0	0	0	0	0	0	0	0	0	0
Predicted Pathway	Pathway	PWY-5420	0	0	0	0	0	0	0	1.85345e-05	9.76152e-06	1.83489e-05	0	0	0	1.13277e-05	0	0	0	0	0	0	1.65439e-05	0	9.73778e-06	0	0	0	0	0	0	0.000611571	0	0	0	0	0	0	0	0	0	0	0	0	0	0	0	0	0
Predicted Pathway	Pathway	PWY-5430	0	0	0	0	0	0	0	0	0	0	0	0	0	1.19335e-06	0	0	0	0	0	0	0	0	0	0	NA	NA	NA	NA	NA	NA	NA	NA	NA	NA	NA	NA	NA	NA	NA	NA	NA	NA	NA	NA	NA	NA	NA
Predicted Pathway	Pathway	PWY-5431	0	0	0	7.06133e-06	4.97065e-06	0	0	5.21033e-06	0	0	0	0	0	3.91806e-06	3.73854e-06	0	8.41086e-06	0	0	0	0	0	3.64668e-06	0	0	0	0	0	0	0	0	0	0	0	0	0	0	0	0	0	0	0	0	0	0	0	0
Predicted Pathway	Pathway	PWY-5484	0.00389661	0.00415875	0.00506189	0.00427607	0.00397984	0.00342366	0.00455219	0.00386923	0.00444901	0.00404329	0.00440111	0.0043026	0.00509	0.00550511	0.00507018	0.00428954	0.00409959	0.00466047	0.00360265	0.00509667	0.00470068	0.0043554	0.00392454	0.00515441	0.941653	0.793453	0.862133	0.273397	0.930865	0.70774	0.99993	0.426756	0.569658	0.91576	0.527949	0.219329	0.5464	0.321854	0.418366	0.31739	0.315504	0.242968	0.366211	0.328143	0.302471	0.500643	0.438454
Predicted Pathway	Pathway	PWY-5505	0.00446161	0.00538841	0.00510433	0.00418197	0.00403675	0.00379189	0.00425931	0.00489226	0.00558524	0.00447215	0.00394366	0.00471918	0.00473803	0.00544535	0.00507122	0.00335808	0.00395495	0.00512799	0.00478409	0.00514267	0.0046389	0.00474491	0.00361326	0.00418212	0.63707	0.688023	0.581824	0.795411	0.719157	0.608681	0.489784	0.643093	0.587006	0.512593	0.817746	0.716563	0.793431	0.888358	0.873059	0.784377	0.617386	0.69807	0.687381	0.692464	0.848283	0.746843	0.863947
Predicted Pathway	Pathway	PWY-5507	0.000235298	0.000384242	0	0.000281119	0.000121507	0	0.000172607	0	9.45143e-05	0.000143073	0.000288718	0.00034284	7.85683e-05	0.000133363	0.000280792	0.000153173	0.000496715	3.93384e-05	0.000433351	0	0.000296542	0.000108501	5.20314e-05	0.000264924	0	0	0	0	0	0.00448715	0	0	0	0	0	0	0	0	0.0137328	0.0036698	0	0.00706236	0	0	0	0.00353044	0
Predicted Pathway	Pathway	PWY-5509	0.00603286	0.00541799	0.00614899	0.00585266	0.00536881	0.00585852	0.00577367	0.00596663	0.00598157	0.00589329	0.00585167	0.0058942	0.00611198	0.00573957	0.00571713	0.00590698	0.00571621	0.0059561	0.00592877	0.00629754	0.00592096	0.00618747	0.00586451	0.00546704	0.375839	0.514076	0.579201	0.600198	0.465968	0.709488	0.383642	0.593515	0.633594	0.412601	0.664287	0.712414	0.672937	0.741854	0.71499	0.675861	0.671773	0.73864	0.737894	0.643069	0.716931	0.663707	0.712669
Predicted Pathway	Pathway	PWY-5529	0	0	0	0	0	0	9.90574e-06	0	0	2.25709e-05	0	0	0	5.50609e-06	0	0	0	0	0	0	0	0	0	0	NA	NA	NA	NA	NA	NA	NA	NA	NA	NA	NA	NA	NA	NA	NA	NA	NA	NA	NA	NA	NA	NA	NA
Predicted Pathway	Pathway	PWY-5531	0	0	0	0	0	0	8.60988e-06	0	0	2.07082e-05	0	0	1.08715e-05	5.52922e-06	0	0	0	0	0	0	0	0	0	0	NA	NA	NA	NA	NA	NA	NA	NA	NA	NA	NA	NA	NA	NA	NA	NA	NA	NA	NA	NA	NA	NA	NA
Predicted Pathway	Pathway	PWY-5532	4.79596e-05	6.46226e-05	2.34701e-05	2.43402e-05	8.79635e-05	0	1.20325e-05	0	0	3.06178e-05	4.16389e-05	3.31999e-05	0	8.19849e-07	3.19851e-05	2.98042e-05	1.2892e-05	3.09561e-05	7.24556e-06	0	6.43294e-06	1.20947e-05	2.77002e-05	8.09846e-06	0	0	0	0	0	0	0	0	0	0	0	0	0	0	0	0	0	0	0	0	0	0	0
Predicted Pathway	Pathway	PWY-5647	0	0	0	0	0	0	0	3.922e-06	4.46704e-06	0	0	0	0	2.49855e-06	0	0	0	0	0	0	7.59444e-06	0	3.66405e-06	0	NA	NA	NA	NA	NA	NA	NA	NA	NA	NA	NA	NA	NA	NA	NA	NA	NA	NA	NA	NA	NA	NA	NA
Predicted Pathway	Pathway	PWY-5651	0	0	0	0	0	0	0	6.99649e-06	8.3982e-06	0	0	0	0	4.77854e-06	0	0	0	0	0	0	1.42999e-05	0	1.63785e-05	0	NA	NA	NA	NA	NA	NA	NA	NA	NA	NA	NA	NA	NA	NA	NA	NA	NA	NA	NA	NA	NA	NA	NA
Predicted Pathway	Pathway	PWY-5654	0	0	0	0	0	0	0	4.21099e-06	4.46704e-06	0	0	0	0	2.55408e-06	0	0	0	0	0	0	7.59444e-06	0	3.66405e-06	0	NA	NA	NA	NA	NA	NA	NA	NA	NA	NA	NA	NA	NA	NA	NA	NA	NA	NA	NA	NA	NA	NA	NA
Predicted Pathway	Pathway	PWY-5655	0	0	0	0	0	0	0	6.98647e-06	0	0	0	0	0	4.4832e-06	0	0	0	0	0	0	0	0	7.06775e-06	0	NA	NA	NA	NA	NA	NA	NA	NA	NA	NA	NA	NA	NA	NA	NA	NA	NA	NA	NA	NA	NA	NA	NA
Predicted Pathway	Pathway	PWY-5659	0.00634642	0.00584081	0.00649138	0.00610302	0.00662014	0.00607186	0.00711221	0.00601027	0.00621241	0.00653398	0.00690655	0.00602304	0.00677692	0.00608967	0.00649807	0.00694636	0.00642116	0.00653642	0.00576737	0.00673937	0.00648331	0.00649507	0.00672568	0.00626027	0.481221	0.809598	0.536185	0.44947	0.339476	0.543674	0.530039	0.669501	0.660548	0.546897	0.414267	0.549665	0.60251	0.52981	0.466919	0.591799	0.662462	0.655102	0.725899	0.575418	0.493804	0.619091	0.506381
Predicted Pathway	Pathway	PWY-5667	0.00915267	0.00910583	0.00914435	0.00872428	0.00860467	0.00871223	0.0092273	0.00941794	0.00937792	0.00902562	0.0089075	0.00894334	0.00934957	0.00881829	0.00909042	0.00897381	0.00876896	0.00897727	0.00900793	0.00987553	0.00898046	0.00924737	0.00887831	0.0085405	0.967081	1.00235	0.934828	0.933416	1.00266	0.999043	0.984654	0.88316	0.852984	0.906437	0.922771	0.853553	1.0089	1.06333	1.02605	1.00774	0.980862	1.04026	1.01803	1.01532	1.03412	0.97449	1.05954
Predicted Pathway	Pathway	PWY-5676	0.00117525	0.00199796	0.00144545	0.00156349	0.00168584	0.00158572	0.00177679	0.00194428	0.00202177	0.00158624	0.00156458	0.00166289	0.00146429	0.00175616	0.00196085	0.00116031	0.00158786	0.00211023	0.00134316	0.000715033	0.00150629	0.00212392	0.00142863	0.00161226	0.242902	0.0614776	0.295342	0.450243	0.201295	0.330012	0.120504	0.364327	0.309994	0.173511	0.328651	0.38839	0.0948087	0.0898876	0.0940721	0.0654166	0.0868484	0.0848638	0.0985844	0.126904	0.0871275	0.0838068	0.0792276
Predicted Pathway	Pathway	PWY-5677	0.00032136	0.000276853	0.000231792	0.000270025	0.000200885	0.000340171	0.000171812	0.000336667	0.000451989	0.000457147	0.00035449	0.000343896	0.000288293	0.000289565	0.000422141	0.000222931	0.000286463	0.00040836	0.000209371	0.000170357	0.000353256	0.000318961	0.000278801	0.00025716	0.0410537	0.0128618	0.0620571	0.11148	0.0487527	0.0645664	0.0206011	0.109789	0.0743802	0.0416514	0.04993	0.105529	0.0192499	0.0226946	0.0186183	0.0148988	0.0307585	0.0145049	0.036798	0.0295924	0.0321479	0.0196375	0.0137063
Predicted Pathway	Pathway	PWY-5686	0.00903089	0.00895554	0.00866573	0.00889001	0.00880413	0.00900308	0.00893256	0.00924776	0.00907073	0.00908374	0.00896572	0.00896565	0.00910476	0.00895314	0.00869172	0.00911008	0.00877745	0.0086388	0.00911544	0.00930552	0.00888612	0.00891087	0.00919406	0.00881391	0.975834	0.90413	0.887354	0.857344	0.929556	0.968399	0.971366	0.906147	0.877402	0.879943	0.843808	0.810187	0.967039	1.02313	0.978722	0.967229	0.958859	1.01032	1.00148	0.988796	0.982412	0.919225	0.997237
Predicted Pathway	Pathway	PWY-5695	0.00722081	0.00682602	0.00680706	0.00739152	0.00734228	0.00755033	0.0072422	0.00718372	0.00710821	0.00724895	0.0073267	0.00719821	0.00711196	0.00676738	0.00704298	0.00750129	0.00744647	0.00691085	0.00715966	0.00745426	0.0076182	0.00731822	0.00749602	0.00752043	0.393105	0.699219	0.593007	0.593339	0.57399	0.493933	0.478263	0.619995	0.605268	0.525244	0.81003	0.628933	0.562935	0.461283	0.464663	0.494508	0.618161	0.538277	0.54766	0.632696	0.401552	0.647317	0.446185
Predicted Pathway	Pathway	PWY-5705	0.00023922	0.000231767	0.000190199	0.000184384	8.04612e-05	0.000197666	0.000146984	0.000380618	0.000170319	0.000198515	0.000116218	0.000235465	0.00022492	0.000212719	0.000140847	0.000207905	0.000145358	0.000163288	0.000236934	0.00018257	0.000177522	0.000106271	0.000136373	0.000141391	0.0189226	0.0212677	0.00866468	0.015721	0.012622	0.0118971	0.00296163	0.00679302	0.00605693	0.00140819	0.0285154	0.0244053	0.0204685	0.0306769	0.0244954	0.0160588	0.0305655	0.0190619	0.0181608	0.016698	0.0327739	0.0166222	0.00975614
Predicted Pathway	Pathway	PWY-5741	1.72375e-05	3.56235e-05	0	1.04577e-05	1.30557e-05	0	2.09079e-05	0	0	2.93812e-05	5.92588e-06	2.43388e-05	8.43942e-06	7.02523e-06	1.80992e-05	1.72097e-05	3.53746e-05	3.11722e-06	3.30933e-05	0	5.89034e-06	9.4432e-06	6.3815e-06	1.4698e-05	0	0	0	0	0	0	0	0	0	0	0	0	0	0	0.00105751	0	0	0	0	0	0	0.000297256	0
Predicted Pathway	Pathway	PWY-5747	8.9853e-06	1.92273e-05	0	0	2.0138e-05	2.66484e-05	1.50867e-05	0	5.27486e-06	3.08722e-05	5.44848e-06	3.4259e-05	3.9002e-06	1.18225e-05	5.99205e-06	4.58097e-05	1.22781e-05	7.79524e-06	0	0	9.7909e-06	7.47774e-06	1.35846e-05	4.06954e-05	0.000338249	0.0115793	0	0	0	0	0	0.00101605	0	0.00105874	0.00192932	0.0110872	0	0.00049981	0	0.00134944	0	0.000599496	0.00434488	0.00164839	0	0.000770085	0
Predicted Pathway	Pathway	PWY-5837	0.000128088	0.000270698	0.000257852	0.000356126	0.000386174	0.000168346	0.000261194	0.000177952	0.000161608	0.000226153	0.000182761	0.000141384	8.7209e-05	0.00013564	0.000235088	0.000241546	0.0002372	0.000208119	0.000250421	6.88569e-05	0.000220591	8.04001e-05	0.000220727	0.000214493	0.00213759	0.0216709	0.000247269	0.000576675	0.00236808	0.00639403	0	0.00553706	0.000778238	0.0031248	0.00386453	0.0237082	0.00731141	0.0103969	0.0298406	0.0415113	0.00926282	0.0039407	0.0157329	0.0169585	0.0358289	0.0201942	0.0364926
Predicted Pathway	Pathway	PWY-5838	0.000387483	0.000715781	0.000668017	0.000908189	0.00101398	0.000497613	0.000718257	0.000499849	0.00046783	0.000643076	0.000547584	0.00041892	0.000277828	0.00040681	0.000650669	0.000684016	0.000666338	0.00059238	0.000663367	0.000216894	0.000625695	0.000255176	0.000636965	0.000617811	0.00715452	0.0589336	0.000846001	0.00195654	0.00788508	0.0205857	0	0.0181691	0.00265132	0.0103176	0.0121663	0.0612432	0.022313	0.0289875	0.0597005	0.0850611	0.0289196	0.0127631	0.044843	0.0460296	0.0701931	0.0523818	0.0696277
Predicted Pathway	Pathway	PWY-5840	0.000389585	0.000722435	0.000677215	0.000916916	0.00101974	0.000500263	0.000723377	0.000504865	0.000471629	0.000646815	0.000549309	0.00042149	0.0002787	0.000409697	0.000656442	0.000688155	0.00067099	0.000596762	0.000670065	0.000217962	0.000630622	0.000256094	0.000640305	0.000621467	0.00717605	0.0614733	0.000846174	0.00195779	0.00793323	0.0206729	0	0.0181898	0.00265185	0.0103504	0.012328	0.0619887	0.0224806	0.0292768	0.0611294	0.0870559	0.0290277	0.0127986	0.0452415	0.0465789	0.071843	0.0529505	0.0712165
Predicted Pathway	Pathway	PWY-5845	0.000242959	0.000563238	0.000488793	0.000584408	0.000806028	3.36811e-05	0.000310893	0.000285493	0.000317081	3.30574e-05	0.000229569	0.000140426	0.000170532	0.000187742	0.000327877	0.00018412	0.000172082	0.000250234	0.000368564	0.000152889	0.000449061	0.00014672	0.000194175	0.000191218	0	0.0496244	0	0	0	0	0	0.00901392	0	0.00786444	0.00957769	0.0504224	0.00599012	0.00348855	0	0.00203017	0.00413451	0	0.026436	0.00930434	0	0.0032774	0
Predicted Pathway	Pathway	PWY-5850	0.000242959	0.000563238	0.000488793	0.000584408	0.000806028	3.36811e-05	0.000310893	0.000285493	0.000317081	3.30574e-05	0.000229569	0.000140426	0.000170532	0.000187742	0.000327877	0.00018412	0.000172082	0.000250234	0.000368564	0.000152889	0.000449061	0.00014672	0.000194175	0.000191218	0	0.0496244	0	0	0	0	0	0.00901392	0	0.00786444	0.00957769	0.0504224	0.00599012	0.00348855	0	0.00203017	0.00413451	0	0.026436	0.00930434	0	0.0032774	0
Predicted Pathway	Pathway	PWY-5855	5.88523e-05	6.71518e-05	3.77986e-05	5.07141e-05	6.9673e-05	8.79993e-06	0.000149265	7.67063e-06	7.42425e-06	6.6414e-05	6.85067e-05	8.70744e-05	9.24623e-06	1.79525e-05	5.32393e-05	9.82293e-05	7.21371e-05	4.10964e-05	8.6635e-05	0	1.88666e-05	3.41809e-05	2.04947e-05	2.29974e-05	0	0.0160007	0	0	0	0.000540045	0	0.00183741	0	0.00175683	0.00328092	0.0187815	0.000765111	0.00757811	0.00163118	0.00155466	0	0.000858233	0.0078293	0.000583988	0	0.00101294	0
Predicted Pathway	Pathway	PWY-5856	5.88523e-05	6.71518e-05	3.77986e-05	5.07141e-05	6.9673e-05	8.79993e-06	0.000149265	7.67063e-06	7.42425e-06	6.6414e-05	6.85067e-05	8.70744e-05	9.24623e-06	1.79525e-05	5.32393e-05	9.82293e-05	7.21371e-05	4.10964e-05	8.6635e-05	0	1.88666e-05	3.41809e-05	2.04947e-05	2.29974e-05	0	0.0160007	0	0	0	0.000540045	0	0.00183741	0	0.00175683	0.00328092	0.0187815	0.000765111	0.00757811	0.00163118	0.00155466	0	0.000858233	0.0078293	0.000583988	0	0.00101294	0
Predicted Pathway	Pathway	PWY-5857	5.88523e-05	6.71518e-05	3.77986e-05	5.07141e-05	6.9673e-05	8.79993e-06	0.000149265	7.67063e-06	7.42425e-06	6.6414e-05	6.85067e-05	8.70744e-05	9.24623e-06	1.79525e-05	5.32393e-05	9.82293e-05	7.21371e-05	4.10964e-05	8.6635e-05	0	1.88666e-05	3.41809e-05	2.04947e-05	2.29974e-05	0	0.0160007	0	0	0	0.000540045	0	0.00183741	0	0.00175683	0.00328092	0.0187815	0.000765111	0.00757811	0.00163118	0.00155466	0	0.000858233	0.0078293	0.000583988	0	0.00101294	0
Predicted Pathway	Pathway	PWY-5860	0.000166233	0.000402028	0.000343781	0.000415876	0.000580651	2.25297e-05	0.000213752	0.00019691	0.000219387	2.2113e-05	0.000156243	9.50191e-05	0.000115598	0.00012798	0.000225643	0.00012483	0.000116584	0.000170799	0.000256843	0.000103812	0.000313255	9.92613e-05	0.000131876	0.000129786	0	0.0358714	0	0	0	0	0	0.00606945	0	0.00534543	0.00657438	0.0371737	0.00404123	0.00234624	0	0.00135858	0.00277154	0	0.0183991	0.0063123	0	0.00219767	0
Predicted Pathway	Pathway	PWY-5861	0.000269331	0.00052088	0.000479502	0.000671366	0.000745965	0.000349058	0.000514963	0.000353945	0.00032962	0.000458885	0.000383786	0.000292138	0.000190341	0.000284796	0.00046249	0.000486154	0.000473522	0.000417955	0.000479669	0.000148421	0.000444579	0.000174545	0.00045191	0.000436966	0.00483949	0.0432851	0.000564569	0.00131128	0.00532965	0.0141326	0	0.0123597	0.0017731	0.00705584	0.00841874	0.0462011	0.0155611	0.0208406	0.0467805	0.0673793	0.0200492	0.0087033	0.0321962	0.0335644	0.0567413	0.0384855	0.0555125
Predicted Pathway	Pathway	PWY-5862	0.000166233	0.000402028	0.000343781	0.000415876	0.000580651	2.25297e-05	0.000213752	0.00019691	0.000219387	2.2113e-05	0.000156243	9.50191e-05	0.000115598	0.00012798	0.000225643	0.00012483	0.000116584	0.000170799	0.000256843	0.000103812	0.000313255	9.92613e-05	0.000131876	0.000129786	0	0.0358714	0	0	0	0	0	0.00606945	0	0.00534543	0.00657438	0.0371737	0.00404123	0.00234624	0	0.00135858	0.00277154	0	0.0183991	0.0063123	0	0.00219767	0
Predicted Pathway	Pathway	PWY-5863	0.000146047	0.000307796	0.000293256	0.000404319	0.000438117	0.000191812	0.000297085	0.000202739	0.000184158	0.000257408	0.000208174	0.000161165	9.95133e-05	0.000154629	0.000267497	0.000274864	0.0002699	0.000236914	0.00028489	7.85995e-05	0.000251092	9.17516e-05	0.000251279	0.000244161	0.00244204	0.0246692	0.00028258	0.000658982	0.00270522	0.00729939	0	0.00632152	0.000889281	0.00356912	0.00441319	0.0269608	0.00834524	0.0118612	0.0339237	0.0470912	0.0105691	0.00450071	0.0179335	0.0193252	0.0406885	0.0229929	0.0414361
Predicted Pathway	Pathway	PWY-5896	0.000242959	0.000563238	0.000488793	0.000584408	0.000806028	3.36811e-05	0.000310893	0.000285493	0.000317081	3.30574e-05	0.000229569	0.000140426	0.000170532	0.000187742	0.000327877	0.00018412	0.000172082	0.000250234	0.000368564	0.000152889	0.000449061	0.00014672	0.000194175	0.000191218	0	0.0496244	0	0	0	0	0	0.00901392	0	0.00786444	0.00957769	0.0504224	0.00599012	0.00348855	0	0.00203017	0.00413451	0	0.026436	0.00930434	0	0.0032774	0
Predicted Pathway	Pathway	PWY-5897	0.000346552	0.000653126	0.000612483	0.000833349	0.000926122	0.000446693	0.000651405	0.000452729	0.00042158	0.000580485	0.00049013	0.00037584	0.000246342	0.000364748	0.000590233	0.000617945	0.000602878	0.00053494	0.000605393	0.000192759	0.000565533	0.000226409	0.000573803	0.000556891	0.00629835	0.055088	0.000740613	0.00171536	0.00696422	0.0182395	0	0.016023	0.00232263	0.00910088	0.0108881	0.0561258	0.0199489	0.0262389	0.0564892	0.0804286	0.0257192	0.0112804	0.0404965	0.0418957	0.0665364	0.0478601	0.0660852
Predicted Pathway	Pathway	PWY-5898	0.000346552	0.000653126	0.000612483	0.000833349	0.000926122	0.000446693	0.000651405	0.000452729	0.00042158	0.000580485	0.00049013	0.00037584	0.000246342	0.000364748	0.000590233	0.000617945	0.000602878	0.00053494	0.000605393	0.000192759	0.000565533	0.000226409	0.000573803	0.000556891	0.00629835	0.055088	0.000740613	0.00171536	0.00696422	0.0182395	0	0.016023	0.00232263	0.00910088	0.0108881	0.0561258	0.0199489	0.0262389	0.0564892	0.0804286	0.0257192	0.0112804	0.0404965	0.0418957	0.0665364	0.0478601	0.0660852
Predicted Pathway	Pathway	PWY-5899	0.000346552	0.000653126	0.000612483	0.000833349	0.000926122	0.000446693	0.000651405	0.000452729	0.00042158	0.000580485	0.00049013	0.00037584	0.000246342	0.000364748	0.000590233	0.000617945	0.000602878	0.00053494	0.000605393	0.000192759	0.000565533	0.000226409	0.000573803	0.000556891	0.00629835	0.055088	0.000740613	0.00171536	0.00696422	0.0182395	0	0.016023	0.00232263	0.00910088	0.0108881	0.0561258	0.0199489	0.0262389	0.0564892	0.0804286	0.0257192	0.0112804	0.0404965	0.0418957	0.0665364	0.0478601	0.0660852
Predicted Pathway	Pathway	PWY-5910	0.000657796	0.000664191	0.000331691	0.000851789	0.000578526	0.00109111	0.000172418	0.000735119	0.000503601	0.000569812	0.000306761	0.000638391	0.000222586	0.000725993	0.000448172	0.000592019	0.00067574	0.000253665	0.00089809	0.000324298	0.00051416	0.000392889	0.000765487	0.000967328	0.309351	0.283449	0.272951	0.078052	0.358769	0.160698	0.440161	0.0438211	0.0466798	0.318032	0.106648	0.0175287	0.0176944	0.0281626	0.0376294	0.0387586	0.0386024	0.0366059	0.019252	0.0154205	0.0304871	0.0278541	0.0115742
Predicted Pathway	Pathway	PWY-5913	0.00487755	0.00457957	0.00440206	0.005241	0.00564682	0.00550464	0.0046991	0.00430392	0.00418298	0.00523059	0.00561734	0.00470335	0.00415454	0.00433753	0.00466497	0.00536213	0.00528506	0.00471921	0.00495752	0.00350615	0.00447237	0.00469011	0.0054897	0.00529564	0.468738	0.31106	0.224363	0.196108	0.267773	0.140722	0.303142	0.135612	0.304734	0.241195	0.123323	0.280598	0.247516	0.201628	0.223425	0.280469	0.427069	0.29641	0.254163	0.236268	0.23169	0.265991	0.192749
Predicted Pathway	Pathway	PWY-5918	0.00141175	0.00127507	0.00159814	0.00152847	0.0015518	0.00183776	0.0013736	0.00125494	0.00109521	0.00137848	0.00150158	0.00136715	0.000961219	0.00129616	0.00142906	0.00153525	0.00176036	0.00143997	0.00137272	0.00109744	0.00135005	0.00156649	0.00132716	0.00145496	0.0741845	0.0445515	0.100333	0.00513559	0.00513286	0.079755	0.0677453	0.0658647	0.0551751	0.00595198	0.0636846	0.0438767	0.0914774	0.0614628	0.0461493	0.0685084	0.0951795	0.0924492	0.0776339	0.0718695	0.0612655	0.113196	0.0492852
Predicted Pathway	Pathway	PWY-5920	0.000401147	0.000520749	0.000427463	0.000440568	0.000795192	0.000838621	0.000707655	0.000425568	0.000303415	0.000431712	0.000768605	0.000478409	0.000317017	0.000393066	0.00061299	0.000499888	0.000772091	0.000606119	0.000489018	0.000364607	0.000609423	0.000740612	0.000479872	0.000535491	0.0024722	0.00690589	0.000317538	0.00088167	0.00224761	0.0108981	0	0.00483039	0	0.00291472	0.006578	0.0250222	0.00946097	0.0169878	0.00861726	0.0269584	0.0355385	0.0175508	0.0194877	0.00249832	0.0188826	0.0179946	0.00965887
Predicted Pathway	Pathway	PWY-5941	0	0	0	0	0	0	0	0	0	0	0	0	0	0	9.5977e-06	0	3.27334e-05	0	0	0	0	0	2.92231e-05	0	NA	NA	NA	NA	NA	NA	NA	NA	NA	NA	NA	NA	NA	NA	NA	NA	NA	NA	NA	NA	NA	NA	NA
Predicted Pathway	Pathway	PWY-5971	0	0.000445329	0	0.000275511	0.000262176	0.000334862	0.000329696	0.000165986	0.000314036	0.0001857	0	0	0.000359978	0	0	0.000207793	0.000380541	0.000112766	0	0	0.000280766	0	0.000408072	0	0.131169	0.0614905	0.208056	0.124695	0.00789595	0.142034	0.105668	0.294193	0.236942	0.0184763	0.196564	0.180648	0.145603	0.119023	0.159474	0.217591	0.036171	0.0660954	0.0244111	0.111201	0.181014	0.0228856	0.190598
Predicted Pathway	Pathway	PWY-5973	0.00903181	0.00927391	0.00897959	0.00875774	0.0095324	0.00870706	0.00950145	0.00901326	0.00883429	0.00919503	0.00945201	0.00889963	0.00929925	0.00855402	0.00903973	0.00933509	0.00904703	0.00910007	0.00851836	0.00957449	0.00901723	0.00915401	0.00931727	0.00863917	0.718665	0.761935	0.771922	0.834245	0.761961	0.885758	0.912086	0.866698	0.822278	0.888456	0.766461	0.823801	0.925584	1.01431	0.952443	0.971974	0.961038	1.01015	0.981732	0.98985	0.965846	0.933044	1.00426
Predicted Pathway	Pathway	PWY-5989	0.000247576	0.00101896	0.000766936	0.000683362	0.00144374	0.000236158	0.000340676	0.000143187	0.000428171	0.000338816	0.000666488	0.000407964	0.000348232	0.000658806	0.00042988	0.000223364	0.000456893	0.000475237	0.000491119	0.000229734	0.000246381	0.000123779	0.000530018	0.000628111	0.0846803	0.0377799	0.139971	0.0839461	0.00475519	0.092666	0.0659029	0.224364	0.17406	0.0111706	0.137385	0.137791	0.133827	0.0833186	0.120875	0.161085	0.0274121	0.0553219	0.0192375	0.199066	0.132333	0.0921568	0.168461
Predicted Pathway	Pathway	PWY-6071	0	0	0	0	0	0	0	0	0	0	0	0	0	0	0	0	0	0	0	0	0	0	6.6553e-06	0	0	0.0160512	0	0	0	0	0	0.00131387	0	0.00165104	0.00249822	0.0156607	0	0	0	0	0	0	0.00541013	0.000576848	0	0	0
Predicted Pathway	Pathway	PWY-6107	0	0	0	0	0	0	0	0	0	0	0	0	0	0	0	0	0	0	0	0	0	0	0	0	NA	NA	NA	NA	NA	NA	NA	NA	NA	NA	NA	NA	NA	NA	NA	NA	NA	NA	NA	NA	NA	NA	NA
Predicted Pathway	Pathway	PWY-6121	0.00856146	0.00842906	0.00818627	0.00846051	0.00835538	0.00862175	0.00844523	0.00875876	0.00859459	0.00860769	0.00848532	0.00848593	0.00863189	0.00844097	0.0082271	0.00866342	0.00834272	0.00819723	0.00868642	0.00869349	0.00840999	0.0084607	0.00877751	0.00839102	0.762187	0.713217	0.75226	0.809233	0.769009	0.846289	0.867738	0.833228	0.822009	0.911174	0.784078	0.772049	0.885769	0.930231	0.89694	0.886653	0.902645	0.938253	0.927984	0.914893	0.901432	0.865916	0.897173
Predicted Pathway	Pathway	PWY-6122	0.00875222	0.00862407	0.00830975	0.00866035	0.00854145	0.00883817	0.00856983	0.00895602	0.00880325	0.00881287	0.00863444	0.00867149	0.00875946	0.00864616	0.00840009	0.00883934	0.00853135	0.00833598	0.0089131	0.0088206	0.00858686	0.00860604	0.00897913	0.00859501	0.778677	0.715868	0.802942	0.849512	0.820681	0.870308	0.912615	0.845697	0.837817	0.955982	0.832102	0.799133	0.904161	0.950784	0.915028	0.905566	0.921977	0.957626	0.945703	0.938117	0.920572	0.880594	0.911048
Predicted Pathway	Pathway	PWY-6123	0.00818525	0.0079451	0.00788954	0.00798843	0.00803385	0.00809944	0.00816296	0.00828614	0.00819275	0.0082284	0.00819475	0.00806139	0.00839177	0.00791919	0.00786515	0.00836744	0.00794897	0.00790143	0.00805277	0.00846807	0.00817039	0.00815561	0.00839555	0.00788009	0.738996	0.701295	0.71226	0.742118	0.683473	0.823246	0.810931	0.839647	0.803438	0.800792	0.710861	0.737675	0.853275	0.873881	0.84493	0.848276	0.859798	0.900147	0.895537	0.885478	0.846792	0.823373	0.862522
Predicted Pathway	Pathway	PWY-6125	0.00579743	0.00553965	0.00600524	0.0059106	0.00593849	0.0059859	0.00603301	0.00587714	0.00581548	0.00566512	0.00601583	0.0058155	0.00570193	0.00573448	0.00595159	0.0060372	0.00614146	0.00601884	0.00589095	0.00585893	0.00603884	0.0057966	0.00595325	0.00601592	0.514545	0.726837	0.448347	0.373669	0.448889	0.466512	0.786827	0.552937	0.502379	0.682259	0.159925	0.36572	0.430544	0.360089	0.414013	0.459145	0.52154	0.468746	0.476508	0.341046	0.391	0.521957	0.404483
Predicted Pathway	Pathway	PWY-6126	0.00919013	0.00885565	0.00914806	0.00896886	0.0086079	0.00900144	0.00909739	0.00938309	0.00934329	0.00897505	0.00884876	0.009183	0.00931691	0.00899762	0.00905621	0.00920194	0.00886909	0.00889238	0.00899553	0.00982397	0.00928318	0.00922117	0.00910093	0.00884613	0.96681	1.00896	0.924116	0.832149	0.891877	0.995539	1.00455	0.887228	0.884508	0.926328	0.883886	0.831708	0.931292	0.827298	0.823977	0.868466	0.907693	0.909117	0.925635	1.00056	0.809269	0.938688	0.836119
Predicted Pathway	Pathway	PWY-6141	0.000322184	0.000332151	0.000144016	0.000532697	0.000223524	0.000644266	6.92189e-05	0.00047435	0.000476096	0.000287314	0.000104232	0.000414069	8.56119e-05	0.000416021	0.000211917	0.000305636	0.000339143	9.47158e-05	0.000670986	0.000152698	0.00030665	0.000176484	0.000395075	0.000522691	0	0.000885476	0	0	0.00554199	0.00522861	0	0.00616173	0.00134528	0	0.00138676	0.000111833	0.00866535	0.018879	0.0288763	0.0246602	0.0157538	0.015643	0.00849333	0.0113994	0.0143356	0.0134222	0.00792037
Predicted Pathway	Pathway	PWY-6143	NA	NA	NA	NA	NA	NA	NA	NA	NA	NA	NA	NA	NA	NA	NA	NA	NA	NA	NA	NA	NA	NA	NA	NA	0	0	0	0	0	0	0	0	0	0	0.000819467	0	0	0	0	0	0	0.00163824	0.000773117	0	0	0	0
Predicted Pathway	Pathway	PWY-6147	0.00478379	0.00492387	0.00523667	0.00480774	0.00490192	0.00485373	0.00488034	0.00472232	0.00475347	0.0048986	0.00494643	0.00504712	0.00524608	0.00492009	0.00505587	0.00487975	0.00507299	0.00530124	0.00481428	0.00494021	0.00503463	0.00503361	0.00476051	0.00505569	0.540961	0.460926	0.446059	0.497949	0.508263	0.394394	0.482389	0.480065	0.492753	0.405682	0.442534	0.470112	0.43659	0.401336	0.45257	0.449666	0.435411	0.431498	0.392653	0.413653	0.475064	0.485598	0.491439
Predicted Pathway	Pathway	PWY-6148	0.000518732	0.000525207	0.000247279	0.000887924	0.000339618	0.00107407	9.92769e-05	0.000810502	0.000818477	0.000505046	0.000148643	0.000697522	0.000155349	0.000725644	0.000341759	0.000516767	0.000590726	0.000135041	0.0010954	0.000265212	0.000564342	0.000304223	0.000672918	0.000868483	0	0.00379236	0	0	0.00937659	0.00968541	0	0.0112715	0.00245492	0	0.00369166	0.000210465	0.0155494	0.0335473	0.0509546	0.0428942	0.0282707	0.0291579	0.0161031	0.0204091	0.0250681	0.0238965	0.0142971
Predicted Pathway	Pathway	PWY-6151	0.00440107	0.00488583	0.00432459	0.00391264	0.00395823	0.00346599	0.00404347	0.00485793	0.0051781	0.00400562	0.00377455	0.00442804	0.0048167	0.00491263	0.00447513	0.00379055	0.00365377	0.00444732	0.00443047	0.00518881	0.00468324	0.00435582	0.00384475	0.00395734	0.810561	0.702381	0.733242	0.676941	0.76688	0.790755	0.809263	0.705023	0.708961	0.747501	0.679135	0.640282	0.692456	0.71722	0.702187	0.658859	0.486266	0.550491	0.578861	0.72512	0.653414	0.652711	0.713647
Predicted Pathway	Pathway	PWY-6163	0.00826886	0.00824681	0.00794426	0.00804919	0.00801364	0.00814362	0.00805077	0.00838505	0.00830946	0.00827896	0.00814973	0.00822024	0.00830227	0.0081751	0.00792788	0.00816761	0.00792873	0.00786343	0.00827274	0.00841516	0.00800926	0.00808845	0.0083547	0.00794462	0.762608	0.667893	0.668998	0.80813	0.687277	0.77132	0.543797	0.815117	0.780712	0.585783	0.814561	0.795837	0.910294	0.983704	0.947237	0.923291	0.897426	0.953473	0.942272	0.933019	0.945281	0.873284	0.959616
Predicted Pathway	Pathway	PWY-6165	0	0	0	0	0	0	0	0	0	0	0	0	0	0	0	0	0	0	0	0	0	0	1.69125e-05	0	0	0.0021752	0	0	0	0	0	0.00520599	0	0	0.00471138	0.000351096	0	0	0	0	0	0	0.0139762	0.00179704	0	0	0
Predicted Pathway	Pathway	PWY-6167	0.000911473	0.000957421	0.000427234	0.00145891	0.00069953	0.00170818	0.000194509	0.00131005	0.00130011	0.000851968	0.000327442	0.0011455	0.000261041	0.0011246	0.000621101	0.000850095	0.000953028	0.000281068	0.00172727	0.00044012	0.000875059	0.000517247	0.00111238	0.0013663	0	0.00271543	0	0	0.0154805	0.0147194	0	0.0172646	0.00383107	0	0.003937	0.000292785	0.0242852	0.0519739	0.0766881	0.0682999	0.0447264	0.0455363	0.0258846	0.0321314	0.0409676	0.0375923	0.0225867
Predicted Pathway	Pathway	PWY-6174	0.000447388	0.000469327	0.00020766	0.00069968	0.000373012	0.000863636	9.82182e-05	0.000620088	0.000588282	0.000408044	0.000177283	0.000536989	0.000126689	0.000527828	0.000292347	0.000409601	0.000460169	0.000146441	0.000834318	0.00020954	0.000402102	0.000250374	0.000542545	0.000674482	0	0.0018988	0	0	0.0109135	0.0101081	0	0.0106911	0.00256207	0	0.00273289	0.00020368	0.0113176	0.0234347	0.0345357	0.0317196	0.0224397	0.0223236	0.0119539	0.014144	0.0204545	0.0177858	0.00993967
Predicted Pathway	Pathway	PWY-6182	0	0	0	0	0	0	0	4.89476e-06	0	0	0	0	0	3.52166e-06	3.46319e-06	0	8.21094e-06	0	0	0	0	0	3.31252e-06	0	0	0	0	0	0	0	0	0	0	0	0	0	0	0	0	0	0	0	0	0	0	0	0
Predicted Pathway	Pathway	PWY-6185	0	0	0	0	0	0	0	0	0	0	0	0	0	7.44798e-07	0	0	0	0	0	0	0	0	2.20347e-06	0	0	0	0	0	0	0	0	0	0	0	0	0	0	0	0	0	0	0	0	0	0	0	0
Predicted Pathway	Pathway	PWY-621	0.00399471	0.00427279	0.00515105	0.00341821	0.00229602	0.00283744	0.00335992	0.00365955	0.00452134	0.00369766	0.00268136	0.00425188	0.00397581	0.00480765	0.0042426	0.00270249	0.00315927	0.00456572	0.0041921	0.00503191	0.00417333	0.00389912	0.00267197	0.00327254	0.962712	1.04402	1.01689	1.05712	1.19704	0.835526	0.871714	0.641307	0.79637	1.03618	1.35213	1.06568	0.731727	0.766815	0.795379	0.741374	0.514362	0.600771	0.563348	0.69047	0.790903	0.740848	0.749362
Predicted Pathway	Pathway	PWY-6210	0	0	0	0	0	0	0	3.55595e-06	0	0	0	0	0	2.55408e-06	0	0	0	0	0	0	0	0	3.66405e-06	0	NA	NA	NA	NA	NA	NA	NA	NA	NA	NA	NA	NA	NA	NA	NA	NA	NA	NA	NA	NA	NA	NA	NA
Predicted Pathway	Pathway	PWY-6263	0.00095825	0.00110274	0.00116387	0.00116141	0.00130903	0.00105304	0.0013655	0.000647412	0.000925127	0.0014454	0.00119615	0.00119933	0.00115729	0.000783142	0.00124544	0.00148073	0.00109538	0.00109354	0.000636931	0.000670948	0.00117418	0.00107803	0.0012284	0.00118593	0.00239743	0	0	0	0	0.00230105	0.00271028	0.00922105	0	0	0.00225884	0	0.0474684	0.0132802	0.0228021	0.0060767	0.0595805	0.0529902	0.0555643	0.0039859	0.0328376	0.0248275	0.0372496
Predicted Pathway	Pathway	PWY-6269	0.00604879	0.00543822	0.00617481	0.0058663	0.00540055	0.00587184	0.00581031	0.00598159	0.00599522	0.00591291	0.00588311	0.00590881	0.0061307	0.00575505	0.00573902	0.00592786	0.00573983	0.00598087	0.00593687	0.00631927	0.00593682	0.00621034	0.00588079	0.00547969	0.377657	0.514244	0.583298	0.603312	0.468066	0.713618	0.385627	0.597144	0.637524	0.415135	0.669736	0.716306	0.676595	0.744019	0.716808	0.677371	0.673818	0.740421	0.739948	0.646722	0.718631	0.667982	0.714627
Predicted Pathway	Pathway	PWY-6277	0.00875222	0.00862407	0.00830975	0.00866035	0.00854145	0.00883817	0.00856983	0.00895602	0.00880325	0.00881287	0.00863444	0.00867149	0.00875946	0.00864616	0.00840009	0.00883934	0.00853135	0.00833598	0.0089131	0.0088206	0.00858686	0.00860604	0.00897913	0.00859501	0.778677	0.715868	0.802942	0.849512	0.820681	0.870308	0.912615	0.845697	0.837817	0.955982	0.832102	0.799133	0.904161	0.950784	0.915028	0.905566	0.921977	0.957626	0.945703	0.938117	0.920572	0.880594	0.911048
Predicted Pathway	Pathway	PWY-6282	0.000247688	0.00102243	0.000770288	0.000683391	0.00144236	0.000236098	0.000340966	0.000143241	0.000429237	0.000338824	0.000666254	0.000408355	0.000348236	0.000658641	0.000430445	0.000223327	0.000457006	0.000475714	0.000491628	0.000230088	0.000246544	0.000123812	0.000529917	0.000627537	0.0848346	0.0383458	0.141098	0.0843557	0.00475756	0.0936808	0.0663499	0.225019	0.173172	0.0111789	0.137898	0.13819	0.135998	0.0846698	0.124677	0.166288	0.0274448	0.0556498	0.0192737	0.20393	0.13621	0.0929113	0.175587
Predicted Pathway	Pathway	PWY-6317	0.00524526	0.00578646	0.00565172	0.0046736	0.00455019	0.00450688	0.00512353	0.00538634	0.00586551	0.00490842	0.00471268	0.00522411	0.00553313	0.00606752	0.00549818	0.00458676	0.00463442	0.00549466	0.00544919	0.00606675	0.00545348	0.00526647	0.00459464	0.00514152	0.885045	0.847831	0.870257	0.844567	0.924341	0.876374	0.919374	0.731474	0.793607	0.946611	0.897938	0.78741	0.77499	0.794562	0.783362	0.739968	0.563173	0.62327	0.644068	0.781194	0.738944	0.735075	0.802083
Predicted Pathway	Pathway	PWY-6349	0.000360174	0.000375828	0.000165386	0.000559912	0.000263467	0.000654384	8.57311e-05	0.000491095	0.000500809	0.00030684	0.00013198	0.000445844	9.2495e-05	0.000444708	0.000242584	0.000330254	0.00035755	0.000122936	0.000694444	0.000166155	0.000326127	0.000193909	0.000414447	0.000549307	0	0.000944507	0	0	0.00630961	0.00592358	0	0.00683673	0.00150625	0	0.00158342	0.000117148	0.00944122	0.0204713	0.03106	0.0260655	0.0171104	0.0168225	0.00881688	0.012289	0.0156601	0.0147992	0.00890862
Predicted Pathway	Pathway	PWY-6350	0.000358998	0.000378435	0.000163992	0.000556046	0.000273555	0.000648963	7.82247e-05	0.000482942	0.000488965	0.000306772	0.000134553	0.000441145	8.88324e-05	0.000430171	0.000239822	0.000323037	0.000350747	0.000121711	0.000682413	0.000159591	0.000316738	0.000186669	0.000412115	0.000533633	0	0.000916009	0	0	0.00592653	0.00557762	0	0.00645937	0.00141413	0	0.00148514	0.000109832	0.00893167	0.0194994	0.0296147	0.0250829	0.0162963	0.0161642	0.00853247	0.011667	0.0149266	0.0140345	0.00841843
Predicted Pathway	Pathway	PWY-6353	0.00198443	0.00210205	0.00202097	0.00172465	0.00138791	0.00188997	0.00196848	0.00174949	0.00184148	0.00216672	0.00167138	0.00202669	0.00184458	0.00181672	0.00232839	0.00146828	0.00201594	0.00202251	0.00161523	0.00139302	0.001894	0.00187169	0.00204152	0.00177821	0.260361	0.495654	0.402804	0.387	0.277119	0.292223	0.248965	0.350695	0.363133	0.347721	0.302262	0.474256	0.227236	0.169487	0.180148	0.137517	0.195789	0.148365	0.194549	0.291615	0.183648	0.228866	0.130963
Predicted Pathway	Pathway	PWY-6383	0	1.24989e-05	0	1.12046e-05	5.97379e-06	1.6416e-05	0	1.32898e-05	0	2.68478e-05	1.07021e-05	7.50922e-06	1.47642e-05	3.78981e-05	1.19606e-05	2.00243e-05	1.22825e-05	6.65383e-07	0	1.21064e-05	1.511e-05	1.37644e-05	1.46024e-05	2.30263e-05	0.000460957	0.00190181	0	0	0	0	0	0	0	0	0	0	0	0.000761928	0	0.0015987	0	0	0	0.00212717	0	0.000815827	0
Predicted Pathway	Pathway	PWY-6385	0.00812167	0.00787169	0.00800307	0.00784782	0.00778469	0.0079272	0.00813329	0.00832853	0.00815833	0.00814289	0.00805967	0.00801764	0.0083939	0.00791489	0.00788107	0.00819947	0.00783294	0.00785729	0.00794744	0.00858788	0.00809874	0.00819813	0.00823726	0.00778852	0.880012	0.882698	0.816752	0.757143	0.83725	0.86942	0.917145	0.811569	0.774062	0.830026	0.762921	0.722925	0.865973	0.895807	0.861998	0.854782	0.8626	0.905795	0.898101	0.894218	0.869623	0.831078	0.885129
Predicted Pathway	Pathway	PWY-6386	0.00820125	0.0079494	0.0081173	0.00789164	0.00789546	0.00793316	0.00824321	0.00835137	0.00820742	0.00823122	0.00821614	0.00806055	0.0085034	0.0079793	0.00796453	0.00828034	0.00789027	0.0079881	0.00794568	0.00866723	0.00815347	0.0083092	0.00829992	0.00782317	0.883295	0.889459	0.824383	0.77563	0.840102	0.885443	0.914795	0.826929	0.789636	0.835846	0.783999	0.742036	0.883394	0.914193	0.878423	0.870458	0.879729	0.92764	0.919806	0.903344	0.889066	0.845274	0.905551
Predicted Pathway	Pathway	PWY-6387	0.00826965	0.00803013	0.00815361	0.00797418	0.00793234	0.00807308	0.00827411	0.00848617	0.00831013	0.0082668	0.00819425	0.00816596	0.00852413	0.00806084	0.00802925	0.00833861	0.00799148	0.00799236	0.00808217	0.00874804	0.00824011	0.00833124	0.00838054	0.00793911	0.896478	0.905313	0.835813	0.771171	0.855642	0.889424	0.937969	0.824282	0.78483	0.851762	0.780292	0.734383	0.880934	0.909955	0.874061	0.86759	0.875348	0.919118	0.911618	0.909357	0.881594	0.84467	0.898017
Predicted Pathway	Pathway	PWY-6396	1.31466e-05	4.50196e-06	0	1.67492e-05	0	0	0	0	5.42897e-06	0	5.4894e-06	0	0	0	6.98672e-06	4.69138e-06	3.51609e-06	6.64076e-07	6.90021e-06	0	7.9036e-06	0	0	0	0.000917997	0.0705532	0	0	0	0	0	0	0	0.00900834	0.00100076	0	0	0	0	0	0.00101631	0	0.000479817	0	0	0	0
Predicted Pathway	Pathway	PWY-6397	0	0	0	0	0	0	0	0	0	8.08691e-07	3.47996e-06	0	0	1.12239e-05	0	8.33307e-06	0	0	0	0	1.70871e-06	0	0	2.73101e-06	0	0	0	0	0	0	0	0	0	0	0	0	0	0	0	0	0	0	0	0	0	0	0
Predicted Pathway	Pathway	PWY-6404	0	0	0	0	0	0	0	0	0	0	1.26812e-05	0	0	0	0	0	0	0	0	0	0	0	0	0	NA	NA	NA	NA	NA	NA	NA	NA	NA	NA	NA	NA	NA	NA	NA	NA	NA	NA	NA	NA	NA	NA	NA
Predicted Pathway	Pathway	PWY-6467	0.00211155	0.00221591	0.00179652	0.00239292	0.00305343	0.00235614	0.00261274	0.00163206	0.00176983	0.00255918	0.00303481	0.00205102	0.00234644	0.00176104	0.00215572	0.00274016	0.00252618	0.00231081	0.00198336	0.00153462	0.00217733	0.00208607	0.00270834	0.00247851	0.0846113	0.0603268	0.148841	0.106586	0.0507531	0.158997	0.169387	0.275622	0.254464	0.123646	0.0634814	0.170088	0.116999	0.0942885	0.0923558	0.12723	0.20537	0.150267	0.16345	0.134603	0.0990499	0.148028	0.101916
Predicted Pathway	Pathway	PWY-6470	3.7805e-05	2.97052e-05	0	1.78347e-05	1.42461e-05	0.000148211	4.09396e-05	2.92447e-05	0	1.3594e-05	0	0	5.06171e-05	2.1931e-05	0	2.38944e-05	9.4466e-05	3.19062e-06	0	3.84054e-05	4.7715e-05	0	4.59671e-05	0	0.339358	0.0043224	0	0.171658	0.0405427	0	0.00863888	0.00218256	0	0.0438016	0.0659748	0.0355169	0	0.00665202	0.00460122	0.0347537	0.00521843	0.0124634	0.00587796	0.00839427	0.01559	0.00130596	0.00109556
Predicted Pathway	Pathway	PWY-6471	0.00219476	0.0018917	0.00227326	0.0019399	0.00154524	0.00200767	0.00186514	0.00249128	0.00274968	0.00169996	0.00155806	0.00223915	0.00282258	0.00309101	0.00251461	0.00177125	0.00192845	0.00224962	0.00169884	0.00253482	0.00236959	0.0024888	0.00194702	0.00256763	0.758533	0.537948	0.644648	0.454635	0.683542	0.618438	0.791106	0.486582	0.486146	0.717558	0.534531	0.46071	0.298925	0.131749	0.201034	0.12692	0.0792924	0.10556	0.176748	0.263933	0.046834	0.203597	0.118234
Predicted Pathway	Pathway	PWY-6478	0.000535473	0.000415778	0.000301824	0.000344702	0.000618655	0.000384454	0.000349684	0.00022626	0.000405366	0.000601083	0.000642424	0.000422312	0.000284947	0.00030463	0.000402077	0.000336817	0.000299522	0.000344053	0.000389083	0.000194747	0.000234699	0.000258664	0.000297475	0.000425222	0.0327872	0.0219618	0.0654629	0.0953442	0.118488	0.0759407	0.0386362	0.110689	0.0853726	0.0349567	0.158354	0.0988663	0.116412	0.181552	0.110963	0.0921063	0.1252	0.090769	0.153866	0.0924811	0.111627	0.082935	0.0794259
Predicted Pathway	Pathway	PWY-6505	0	0	0	0	0	0	0	6.98647e-06	6.98624e-06	0	0	0	0	4.4832e-06	0	0	0	0	0	0	1.17854e-05	0	6.47316e-06	0	NA	NA	NA	NA	NA	NA	NA	NA	NA	NA	NA	NA	NA	NA	NA	NA	NA	NA	NA	NA	NA	NA	NA
Predicted Pathway	Pathway	PWY-6507	0.00231801	0.00173502	0.00172935	0.00211813	0.00222743	0.00196829	0.00202765	0.00169903	0.00223512	0.00215369	0.00260108	0.00178661	0.00222322	0.00228319	0.00199305	0.00191697	0.00186848	0.00225353	0.00217284	0.00164114	0.00222835	0.00203984	0.00207829	0.00220111	0.142695	0.114948	0.231277	0.257542	0.242565	0.266181	0.259012	0.369494	0.352118	0.192227	0.154072	0.298538	0.255669	0.360796	0.256758	0.256128	0.305282	0.252106	0.360619	0.240863	0.27104	0.265285	0.223302
Predicted Pathway	Pathway	PWY-6519	0.000412661	0.00128057	0.000966757	0.000977608	0.00179932	0.000395044	0.000544588	0.000244941	0.000665349	0.00055379	0.000981399	0.000625076	0.000570259	0.0008963	0.000645502	0.00037951	0.000706477	0.00071951	0.000746797	0.000376821	0.000415504	0.000216626	0.000817048	0.000897341	0.0974726	0.0540628	0.165777	0.109579	0.00843156	0.126008	0.103245	0.248957	0.223177	0.0197323	0.0324089	0.181336	0.105344	0.0792311	0.10131	0.167197	0.045232	0.0787849	0.0328635	0.170935	0.122112	0.0984392	0.139463
Predicted Pathway	Pathway	PWY-6545	0.00287891	0.00302298	0.00322334	0.00275551	0.00304306	0.00302481	0.00304814	0.00331458	0.00298955	0.00256166	0.00312454	0.00298228	0.00304496	0.00277788	0.00317233	0.00313792	0.00295349	0.00301323	0.00265897	0.00326841	0.00282342	0.00298036	0.00292421	0.0028978	0.221516	0.353138	0.264864	0.198456	0.224949	0.315298	0.195783	0.315622	0.293254	0.320254	0.119166	0.220533	0.238967	0.208118	0.221976	0.211541	0.150622	0.203101	0.163754	0.20925	0.156315	0.267452	0.218797
Predicted Pathway	Pathway	PWY-6562	0	0	0	0	1.42813e-05	0	0	7.36285e-06	2.46545e-05	0	0	2.29367e-05	0	1.64065e-05	1.42362e-05	5.89135e-06	0	0	0	1.4353e-05	1.66755e-05	0	2.31523e-05	3.90655e-05	0	0	0	0	0	0	0	0	0	0	0	0	0	0	0	0	0	0	0	0	0	0	0
Predicted Pathway	Pathway	PWY-6572	0	0	0	0	0	0	0	0	0	0	0	0	0	0	0	0	0	0	0	0	0	0	4.16369e-06	0	0.00101254	0.00490036	0.00338776	0.00066581	0.0010181	0.000699659	0.000415895	0.00234527	0.00255894	0	0.000388143	0.0048077	0	0	0	0	0	0	0	0	0	0	0
Predicted Pathway	Pathway	PWY-6588	0.00209694	0.00260605	0.00210427	0.00254645	0.0023331	0.00257851	0.00265047	0.00300285	0.00285273	0.00260802	0.00206453	0.00266731	0.00241086	0.00249975	0.00275286	0.00197198	0.00252407	0.00293868	0.00209546	0.00239635	0.0026857	0.00322565	0.00243196	0.00252748	0.177079	0.291258	0.139182	0.247298	0.122754	0.160658	0.0553756	0.220246	0.147703	0.0871911	0.10838	0.207663	0.0926225	0.107149	0.0826689	0.054134	0.107618	0.129491	0.135004	0.167638	0.120777	0.0906976	0.0867251
Predicted Pathway	Pathway	PWY-6590	0.00177658	0.00180885	0.00193114	0.00179318	0.00211479	0.00197914	0.00185818	0.00186834	0.00163688	0.00191159	0.00212769	0.00191938	0.00142144	0.00175396	0.00216788	0.00186514	0.00227108	0.00207418	0.00164834	0.00139255	0.00185759	0.00224299	0.00157111	0.00182279	0.0484937	0.092067	0.0336315	0.0754547	0.0365561	0.0725182	0.00916978	0.102005	0.0584855	0.0238688	0.0125228	0.11314	0.0542876	0.0544836	0.0233159	0.0764454	0.130128	0.101176	0.112986	0.0290141	0.0626418	0.0676445	0.0409158
Predicted Pathway	Pathway	PWY-6608	0.00174034	0.00190421	0.00201754	0.00140708	0.00142732	0.00151875	0.0015062	0.0018286	0.00180383	0.00229012	0.0015268	0.00176852	0.0019205	0.0015172	0.00190865	0.00123182	0.0016835	0.00194729	0.00126948	0.00202959	0.00181169	0.00172269	0.00188491	0.00152123	0.226951	0.394649	0.402871	0.37027	0.373322	0.276659	0.210287	0.384965	0.399942	0.338682	0.554349	0.464745	0.190112	0.16518	0.166637	0.121446	0.163322	0.11876	0.18067	0.250755	0.18361	0.166514	0.135581
Predicted Pathway	Pathway	PWY-6609	0.00862083	0.00798998	0.00923735	0.00782544	0.00733109	0.00782319	0.00881932	0.00868304	0.00889692	0.00821318	0.00806383	0.00855477	0.00887099	0.00810898	0.00902377	0.00844204	0.00824648	0.00889569	0.0079499	0.0101764	0.0092268	0.00903765	0.00815088	0.00808919	0.8444	1.14761	0.821651	0.813933	0.777431	0.952639	0.72091	0.83395	0.790085	0.626747	0.810115	0.768142	0.903234	0.867877	0.875725	0.860385	0.834345	0.860196	0.887346	0.923533	0.846731	0.915851	0.894099
Predicted Pathway	Pathway	PWY-6612	0.00520813	0.00514989	0.00545411	0.00509145	0.00520228	0.00503378	0.00526542	0.00512477	0.00525392	0.00522654	0.00526144	0.00536014	0.00556049	0.00513832	0.00546262	0.00520774	0.00531474	0.00554154	0.00497252	0.00554659	0.00553761	0.00546213	0.00504273	0.00520556	0.523857	0.57256	0.476154	0.510633	0.454066	0.443381	0.510892	0.515356	0.514865	0.424377	0.362176	0.474057	0.483757	0.411607	0.461939	0.466527	0.465278	0.428461	0.4467	0.460693	0.446302	0.529741	0.488559
Predicted Pathway	Pathway	PWY-6628	0.00351249	0.00331127	0.00448668	0.00330631	0.00334489	0.00339548	0.00352158	0.0041913	0.00403396	0.00279676	0.00282577	0.00356525	0.00384713	0.00280546	0.00372646	0.00263009	0.00302755	0.00356714	0.00303938	0.00392834	0.00366699	0.00341336	0.00257014	0.00289419	0.18335	0.267694	0.251423	0.191324	0.138504	0.270434	0.200457	0.264203	0.204712	0.242143	0.467905	0.337368	0.377337	0.300197	0.421421	0.313502	0.208871	0.293326	0.175986	0.397787	0.354368	0.319218	0.388845
Predicted Pathway	Pathway	PWY-6629	0	0	0	0	0	0	0	0	0	0	0	0	0	0	0	0	0	0	0	0	0	0	2.55698e-05	0	0	0.103844	0	0	0	0	0	0.00928567	0	0.0124201	0.0208209	0.113066	0	0	0	0	0	0	0.0381209	0.00282119	0	0	0
Predicted Pathway	Pathway	PWY-6630	0.00347223	0.00328226	0.00443203	0.00326755	0.00329953	0.00335794	0.0034855	0.00414071	0.00398761	0.00277166	0.0027927	0.00352947	0.00378815	0.00278546	0.0036867	0.00260562	0.0029954	0.00352124	0.00301355	0.00388749	0.00361915	0.00337929	0.00254671	0.00286666	0.182388	0.265932	0.24862	0.190491	0.138311	0.267941	0.196172	0.259661	0.202307	0.240497	0.467207	0.333541	0.374641	0.299025	0.419099	0.311896	0.20747	0.291362	0.17521	0.394152	0.353106	0.316985	0.387474
Predicted Pathway	Pathway	PWY-6641	3.28813e-05	0.000110769	4.59655e-05	4.17043e-05	0	0	0.000115991	0	9.0819e-05	0	4.08554e-05	6.25906e-06	0	4.34717e-05	5.8003e-05	0	9.89673e-05	5.77761e-06	9.61489e-05	0	4.10946e-05	0	3.32389e-05	3.44018e-05	0	0	0	0	0	0	0	0.0205202	0	0	0	0	0	0	0.00833679	0	0.0137028	0	0.0111317	0	0.00267184	0.00081306	0
Predicted Pathway	Pathway	PWY-6654	0.000575612	0.000608044	0.000265423	0.000913598	0.000463886	0.00108189	0.000114259	0.00081284	0.000803116	0.000525691	0.000213482	0.00070963	0.000150367	0.00069712	0.000381213	0.000524545	0.000590799	0.000177641	0.00109688	0.000265583	0.000528854	0.000312132	0.000694806	0.000855046	0	0.00162952	0	0	0.00924536	0.00889614	0	0.0104456	0.00226509	0	0.00235852	0.000175699	0.0144306	0.031481	0.047042	0.0412825	0.0264419	0.0269448	0.0148077	0.018885	0.024364	0.0225339	0.0135858
Predicted Pathway	Pathway	PWY-6690	0	0	0	0	0	0	0	0	0	0	4.13884e-06	0	0	0	0	0	0	0	0	0	0	0	2.94202e-06	0	0	0.0115917	0	0	0	0	0	0.000855133	0	0.00115499	0.00194686	0.0120793	0	0	0	0	0	0	0.00360691	0.000257273	0	0	0
Predicted Pathway	Pathway	PWY-6700	0.00393733	0.00378912	0.0035508	0.00394071	0.00452765	0.00398381	0.00414391	0.003651	0.0034313	0.00410575	0.00433082	0.00370679	0.00380839	0.00352883	0.0040203	0.00412756	0.0042545	0.00371198	0.00353239	0.00349419	0.00389064	0.00395769	0.00424881	0.0041621	0.217988	0.125115	0.276998	0.283736	0.198262	0.288098	0.292323	0.469136	0.419057	0.231839	0.126476	0.336509	0.313225	0.285218	0.313666	0.299356	0.314225	0.279903	0.293544	0.329673	0.301816	0.326532	0.361165
Predicted Pathway	Pathway	PWY-6703	0.00351292	0.00346374	0.00320772	0.00378039	0.00390953	0.00389272	0.00359128	0.00336779	0.00340224	0.00352471	0.00374529	0.00351334	0.00330349	0.00354163	0.00341272	0.00388562	0.00387352	0.00359232	0.003797	0.00302397	0.00346818	0.00338003	0.00376965	0.00403818	0.179228	0.0915194	0.235552	0.232431	0.163857	0.261271	0.230955	0.386934	0.340498	0.179173	0.111662	0.280166	0.262083	0.243744	0.285524	0.268295	0.276925	0.267537	0.252536	0.253369	0.257906	0.291036	0.302719
Predicted Pathway	Pathway	PWY-6708	5.88523e-05	6.71518e-05	3.77986e-05	5.07141e-05	6.9673e-05	8.79993e-06	0.000149265	7.67063e-06	7.42425e-06	6.6414e-05	6.85067e-05	8.70744e-05	9.24623e-06	1.79525e-05	5.32393e-05	9.82293e-05	7.21371e-05	4.10964e-05	8.6635e-05	0	1.88666e-05	3.41809e-05	2.04947e-05	2.29974e-05	0	0.0160007	0	0	0	0.000540045	0	0.00183741	0	0.00175683	0.00328092	0.0187815	0.000765111	0.00757811	0.00163118	0.00155466	0	0.000858233	0.0078293	0.000583988	0	0.00101294	0
Predicted Pathway	Pathway	PWY-6728	6.02461e-05	0.000111531	0	3.90971e-05	8.48255e-05	0	8.21932e-05	0	0	0.000115628	2.29165e-05	7.61779e-05	4.55768e-05	2.60208e-05	7.67458e-05	0.000134899	0.000114958	1.44341e-05	9.99397e-05	0	2.16084e-05	3.0691e-05	4.27555e-05	5.63658e-05	0	0	0	0	0	0	0	0	0	0	0	0	0	0	0.00244632	0	0	0	0	0	0	0.00116001	0
Predicted Pathway	Pathway	PWY-6731	0	0	0	0	0	0	0	0	0	1.67749e-05	0	0	0	3.77121e-06	0	0	0	0	0	0	0	0	0	0	NA	NA	NA	NA	NA	NA	NA	NA	NA	NA	NA	NA	NA	NA	NA	NA	NA	NA	NA	NA	NA	NA	NA
Predicted Pathway	Pathway	PWY-6737	0.00727348	0.00730865	0.00731494	0.00705286	0.00693566	0.00679981	0.00741802	0.00708407	0.00745857	0.00742156	0.00748088	0.00709393	0.00740861	0.00746843	0.00706717	0.00715942	0.00678059	0.00736472	0.00718586	0.0077618	0.00713204	0.00724694	0.00716622	0.00680646	0.943698	0.741944	0.926181	0.99077	0.891456	1.05043	0.854788	0.975149	0.992446	0.921632	0.989307	0.969864	0.983741	1.05517	1.00433	0.956979	0.891103	0.948943	0.959672	0.965654	0.983193	0.948224	1.02943
Predicted Pathway	Pathway	PWY-6749	0.000408831	0.000413869	0.000350406	0.000375261	0.000446481	0.000420101	0.00031956	0.000258091	0.000355336	0.000352854	0.000356666	0.000316485	0.000342489	0.000272044	0.000302872	0.00041995	0.000321298	0.000253775	0.00033794	0.000262891	0.000256382	0.000470602	0.00038725	0.000382271	0.0692376	0.0648343	0.19822	0.125733	0.0335542	0.341727	0.0656811	0.190732	0.252213	0.174876	0.198399	0.207914	0.0240802	0.0146647	0.0338037	0.0190895	0.0296399	0.0106278	0.00906188	0.028483	0.00667779	0.0338308	0.0134573
Predicted Pathway	Pathway	PWY-6876	0	0	1.52742e-05	0	0	0	5.7908e-06	7.17688e-06	0	0	0	0	0	1.31778e-06	4.80204e-06	0	1.23081e-05	0.000100101	0	0	6.07287e-06	0	0	0	0	0	0	0	0	0	0	0	0	0	0	0	0	0.0073603	0.00212762	0.00275494	0.00873906	0	0	0	0.0108506	0	0
Predicted Pathway	Pathway	PWY-6891	0.00174212	0.00167361	0.00155822	0.00154585	0.00161099	0.00182515	0.00176004	0.0022067	0.00159974	0.00161023	0.00150079	0.00187184	0.00209223	0.0015256	0.00189626	0.00208812	0.00170503	0.00169112	0.00161211	0.00210309	0.00164066	0.0018342	0.00180987	0.00181364	0.0613325	0.15005	0.150976	0.198003	0.207137	0.0747164	0.0655465	0.0654987	0.122908	0.129369	0.267711	0.249263	0.0946095	0.0876381	0.0732891	0.0742488	0.104839	0.0959881	0.100442	0.11343	0.110012	0.101909	0.0673244
Predicted Pathway	Pathway	PWY-6892	0.00507333	0.00513385	0.00489399	0.00483007	0.00501124	0.0051845	0.0050132	0.00523571	0.00485052	0.00525457	0.00477892	0.00512729	0.00529453	0.00503075	0.00476361	0.0053417	0.00512687	0.00506281	0.00535798	0.00511102	0.0048079	0.00504788	0.00509153	0.00485101	0.49992	0.275254	0.512617	0.6411	0.577223	0.408822	0.443346	0.426987	0.567308	0.505735	0.674468	0.639298	0.479808	0.439267	0.497367	0.454037	0.447829	0.459625	0.429396	0.441873	0.539504	0.441789	0.505469
Predicted Pathway	Pathway	PWY-6895	0.00337147	0.0033784	0.00289212	0.00345351	0.00363874	0.00373486	0.00353165	0.00341825	0.00321679	0.0035605	0.00347206	0.00355141	0.00369934	0.00305203	0.00349606	0.00404	0.00353027	0.0032771	0.00335017	0.00298181	0.00335086	0.00338128	0.00379416	0.00368484	0.12634	0.125015	0.232228	0.20827	0.121396	0.181028	0.174376	0.202005	0.27497	0.198704	0.13968	0.290248	0.191992	0.170719	0.164973	0.181427	0.25816	0.224122	0.230367	0.212183	0.193731	0.218784	0.157382
Predicted Pathway	Pathway	PWY-6897	0.00636988	0.00580347	0.00640803	0.00618279	0.00535235	0.00618048	0.00572385	0.00630452	0.00638691	0.00612654	0.00580794	0.00642198	0.00630208	0.00620139	0.00591512	0.0061952	0.00578866	0.00593282	0.00629166	0.00649077	0.00616916	0.00627141	0.00597551	0.00581216	0.56743	0.685736	0.510651	0.56029	0.662812	0.453309	0.497979	0.461826	0.45869	0.479042	0.623787	0.51676	0.715971	0.77771	0.769401	0.719012	0.719478	0.781167	0.746763	0.64554	0.797532	0.677356	0.780471
Predicted Pathway	Pathway	PWY-6901	0.00261585	0.00259899	0.002234	0.00302047	0.0030691	0.00313439	0.00322019	0.00225032	0.0016637	0.0028253	0.00338949	0.00258941	0.00264291	0.00285912	0.00252381	0.0027301	0.00305908	0.00274885	0.00281008	0.00229141	0.00215063	0.0025677	0.00282137	0.00320441	0.276831	0.247051	0.37607	0.265533	0.279351	0.314306	0.475111	0.26174	0.372954	0.424433	0.0442928	0.29561	0.160926	0.197109	0.120623	0.185256	0.247415	0.14583	0.212345	0.19038	0.186472	0.207444	0.121072
Predicted Pathway	Pathway	PWY-6906	1.29913e-05	5.72687e-06	0	0	0	0	0	0	0	0	0	0	0	0	5.78011e-06	0	0	0	1.27786e-05	0	1.08748e-05	0	5.21133e-06	0	0	0	0	0	0	0	0	0	0	0	0	0	0	0	0	0	0	0	0	0	0	0	0
Predicted Pathway	Pathway	PWY-6948	0	0	0	0	0	0	0	0	0	0	5.51044e-06	0	0	0	0	0	0	0	0	0	0	0	0	0	NA	NA	NA	NA	NA	NA	NA	NA	NA	NA	NA	NA	NA	NA	NA	NA	NA	NA	NA	NA	NA	NA	NA
Predicted Pathway	Pathway	PWY-6969	0.00525443	0.00515209	0.00483199	0.00564953	0.00607813	0.00589782	0.00533858	0.00470874	0.00476043	0.00571365	0.00624196	0.00507075	0.00502917	0.00504456	0.00506133	0.00577707	0.00573106	0.00519115	0.00544503	0.0040562	0.00493259	0.00504996	0.00589664	0.00576689	0.273872	0.185815	0.348193	0.328046	0.225573	0.284635	0.294796	0.440633	0.548271	0.369366	0.163077	0.444252	0.335464	0.287606	0.293519	0.356935	0.517439	0.41052	0.420877	0.352577	0.287138	0.370956	0.262647
Predicted Pathway	Pathway	PWY-6992	0	0	0	0	0	0	0	0	0	0	0	4.299e-06	0	0	4.00206e-06	0	0	0	0	0	0	0	0	0	NA	NA	NA	NA	NA	NA	NA	NA	NA	NA	NA	NA	NA	NA	NA	NA	NA	NA	NA	NA	NA	NA	NA
Predicted Pathway	Pathway	PWY-7003	0.00103163	0.000788862	0.0013568	0.000764656	0.000401101	0.000821314	0.000666041	0.0012845	0.00139738	0.000608959	0.000435168	0.00118441	0.00114318	0.000837507	0.0013495	0.000885435	0.000805983	0.00112046	0.000665864	0.00128388	0.00133986	0.00114018	0.000523229	0.00104433	0.237969	0.0207546	0.251997	0.411713	0.25456	0.0861062	0.116366	0.139319	0.24886	0.176238	0.245058	0.340389	0.0619123	0.0330583	0.0502763	0.0340678	0.0127739	0.0300084	0.0169809	0.0949847	0.0358162	0.0665477	0.0331727
Predicted Pathway	Pathway	PWY-7007	0	1.24692e-05	0	1.11731e-05	0	1.17044e-05	0	7.15525e-06	0	2.53666e-05	1.06875e-05	7.49871e-06	1.46937e-05	3.31518e-05	1.1951e-05	1.99554e-05	2.03843e-05	6.65335e-07	0	0	1.50738e-05	1.37499e-05	1.45362e-05	2.28881e-05	0.000456845	0.00186663	0	0	0	0	0	0	0	0	0	0	8.20606e-05	0.000754276	0	0.00157745	0	0	0	0.00199568	0	0.000808883	0
Predicted Pathway	Pathway	PWY-7013	0.000761166	0.000884167	0.000599673	0.000826931	0.000602045	0.000867283	0.000429251	0.000767273	0.00077513	0.000849565	0.000696543	0.00103268	0.000838584	0.000810299	0.00075467	0.000478502	0.000687649	0.000783558	0.000531686	0.000173011	0.000555609	0.000899837	0.000640788	0.000608238	0.0868245	0.0120491	0.163119	0.331666	0.240658	0.123137	0.0795258	0.187476	0.185963	0.122213	0.359095	0.259333	0.0208496	0.0458419	0.0345257	0.034233	0.0462267	0.0225042	0.0499411	0.0537647	0.0797811	0.080927	0.00790273
Predicted Pathway	Pathway	PWY-7084	0	0	0	0	0	0	0	0	0	0	0	0	0	0	0	0	0	0	0	0	0	0	0	0	NA	NA	NA	NA	NA	NA	NA	NA	NA	NA	NA	NA	NA	NA	NA	NA	NA	NA	NA	NA	NA	NA	NA
Predicted Pathway	Pathway	PWY-7031	NA	NA	NA	NA	NA	NA	NA	NA	NA	NA	NA	NA	NA	NA	NA	NA	NA	NA	NA	NA	NA	NA	NA	NA	0	0	0	0	0	0	0	0	0	0	0.000917803	0	0	0	0	0	0	0.00150591	0.00068703	0	0	0	0
Predicted Pathway	Pathway	PWY-7090	0.000211234	0.000249068	0.000160606	0.000202667	0.00020032	0.000365197	0.000181542	0.000301919	0.000164872	0.000144383	0.000175542	0.000203302	0.000209034	0.000214329	0.000142598	0.000222224	0.000212917	0.000222736	0.000270316	0.000142473	0.000164148	0.000135604	0.000229202	0.000222087	0.00144699	0.00300515	0	0	0	0	0	0.00167272	0	0	0	0	0.00589333	0.00917254	0.00562705	0.00213128	0.0196531	0.00804659	0.00411137	0	0.0118992	0.00633403	0.00617575
Predicted Pathway	Pathway	PWY-7094	0.000125254	0.000116762	0	0.000125328	0.000154954	0	5.87565e-05	0.000168426	4.75993e-05	0.00023893	0.000101483	0.000121011	1.10343e-05	0.000212194	0.000147284	0.00021862	0.000322346	5.95351e-05	7.13959e-05	5.21085e-05	9.05745e-05	4.56992e-05	0.000105783	0.000104616	0	0	0	0	0	0.0019298	0	0	0	0	0	0	0	0	0.00176427	0	0	0	0.00246046	0	0	0.000486818	0.00100136
Predicted Pathway	Pathway	PWY-7111	0.00928046	0.00909731	0.00909821	0.00897293	0.00881405	0.00889904	0.009244	0.00906927	0.00929391	0.00929627	0.00911078	0.00905917	0.00926306	0.00931044	0.00915798	0.00919197	0.00892784	0.0091593	0.00916513	0.00920263	0.00901076	0.00921848	0.00909746	0.00898264	0.893799	0.866828	1.08607	1.16744	1.10972	1.02848	0.839882	0.935547	1.02055	0.967776	1.28554	1.16859	1.03133	1.0886	1.0486	1.03705	1.01323	1.06018	1.03597	1.02094	1.06874	0.970383	1.08723
Predicted Pathway	Pathway	PWY-7159	0	0	0	0	0	0	8.60988e-06	0	0	2.07082e-05	0	0	1.08715e-05	5.52922e-06	0	0	0	0	0	0	0	0	0	0	NA	NA	NA	NA	NA	NA	NA	NA	NA	NA	NA	NA	NA	NA	NA	NA	NA	NA	NA	NA	NA	NA	NA
Predicted Pathway	Pathway	PWY-7184	0.00452873	0.00432979	0.00474193	0.00470853	0.00475844	0.00478411	0.00477522	0.00464245	0.00455337	0.00444921	0.0047356	0.00458627	0.00444707	0.00449609	0.00474377	0.00480505	0.00497505	0.0047962	0.00466259	0.00460035	0.00485404	0.00455934	0.00472794	0.00483935	0.385292	0.611111	0.320952	0.260478	0.317839	0.332718	0.637671	0.396027	0.353073	0.535774	0.126932	0.250731	0.306715	0.246184	0.290148	0.330082	0.379883	0.33618	0.339739	0.237979	0.273352	0.385706	0.28403
Predicted Pathway	Pathway	PWY-7187	0.00533115	0.00524079	0.00539133	0.00545119	0.00523444	0.00545668	0.00536925	0.00556455	0.00553226	0.00529887	0.00516897	0.00539515	0.00530308	0.00544533	0.00543341	0.00546218	0.00545213	0.00539326	0.00553606	0.00559478	0.00565405	0.00534124	0.00545063	0.00550438	0.520861	0.693979	0.435795	0.36369	0.440857	0.451404	0.683031	0.461854	0.419046	0.594553	0.427487	0.334044	0.430212	0.371142	0.420884	0.450541	0.470074	0.45639	0.448748	0.36533	0.40325	0.489053	0.418501
Predicted Pathway	Pathway	PWY-7196	0.00593782	0.00569814	0.0060929	0.00610856	0.00623457	0.00617269	0.0062454	0.00592705	0.00594495	0.00593884	0.00643947	0.00588984	0.00580373	0.00581148	0.00607861	0.00619643	0.00637512	0.00628177	0.00607746	0.00587513	0.00616236	0.00596272	0.00617198	0.00620612	0.490428	0.726578	0.448439	0.383127	0.44806	0.480113	0.767429	0.601209	0.532412	0.668212	0.152459	0.378176	0.437249	0.372311	0.434622	0.48211	0.547521	0.489986	0.49826	0.334851	0.410311	0.543136	0.425941
Predicted Pathway	Pathway	PWY-7197	0.00442315	0.00426605	0.00463394	0.00466671	0.00470253	0.00477401	0.00471795	0.00459414	0.00447619	0.00438621	0.00470409	0.00448294	0.00428493	0.00438757	0.00461506	0.00476539	0.00489413	0.00465131	0.00467581	0.00441303	0.00465233	0.00442802	0.00470051	0.00477516	0.353936	0.560455	0.297158	0.23925	0.295377	0.31963	0.589802	0.370869	0.319815	0.494274	0.0950718	0.22663	0.292898	0.241097	0.284398	0.323577	0.371963	0.333655	0.3356	0.22037	0.266424	0.371439	0.276785
Predicted Pathway	Pathway	PWY-7198	0.000123393	0.000126245	0.000281531	0.000141024	5.70656e-05	0	0.000372696	9.89769e-05	0.000127655	6.90666e-05	7.78967e-05	9.08601e-05	5.15118e-05	0.000204902	0.000234974	0.000129563	0.000249142	0.000203656	0.000134393	0.000179268	0.000211104	0.000112829	0.000125749	6.81295e-05	0.196603	0	0.211876	0.148662	0.206952	0.112233	0.0966228	0.153808	0.138861	0.28145	0.102538	0.202566	0.0579134	0.0545613	0.0689371	0.0356481	0.0619252	0.0174417	0.0308796	0.0799944	0.0226855	0.0460825	0.0280749
Predicted Pathway	Pathway	PWY-7199	0.00544092	0.00511517	0.00553398	0.00520264	0.00508269	0.00537078	0.00552081	0.00557479	0.00562897	0.00537005	0.00530267	0.0053702	0.00575577	0.0052277	0.00565807	0.00542453	0.00551583	0.00573344	0.00515675	0.00621916	0.00596883	0.00584219	0.00531809	0.00546972	0.492423	0.60251	0.532306	0.448545	0.450238	0.581978	0.504123	0.55325	0.538957	0.460381	0.390571	0.468924	0.484302	0.405538	0.427363	0.455272	0.470305	0.445262	0.457303	0.531561	0.378645	0.536456	0.429731
Predicted Pathway	Pathway	PWY-7200	0.00464219	0.0044297	0.00482286	0.00470101	0.00468712	0.00485135	0.00487373	0.0048324	0.00476476	0.00457365	0.00474766	0.00466096	0.00468179	0.00455298	0.00488546	0.0048526	0.00499408	0.00492242	0.00468439	0.00492831	0.00501287	0.00481631	0.00476434	0.00491539	0.394322	0.586739	0.363915	0.286163	0.338489	0.391307	0.566095	0.419148	0.378296	0.48391	0.137088	0.281489	0.337076	0.274264	0.311674	0.348743	0.384397	0.349721	0.356127	0.285322	0.281999	0.411833	0.305766
Predicted Pathway	Pathway	PWY-7208	0.00918212	0.00911945	0.00901041	0.00905202	0.00904078	0.00904698	0.00936541	0.00919661	0.00923598	0.00931933	0.00930142	0.00893834	0.00911537	0.009037	0.00899152	0.00926177	0.0090682	0.00902202	0.0092618	0.00946717	0.00902473	0.00919008	0.00936844	0.00898289	1.05434	1.06998	1.01251	0.887929	1.0442	1.04882	1.11732	0.945791	0.903332	0.99175	0.930168	0.84621	1.00043	1.02936	1.00194	0.998137	0.982095	1.03221	1.02798	1.02577	0.997805	0.981382	1.03639
Predicted Pathway	Pathway	PWY-7210	0.000174156	0.000177943	0.000392466	0.000198857	8.11058e-05	0	0.000515637	0.00014008	0.000180087	9.79678e-05	0.000110513	0.000128665	7.32002e-05	0.000286656	0.000328645	0.000183016	0.000348632	0.000285586	0.000189553	0.000251631	0.000295769	0.000159431	0.000177597	9.67378e-05	0.219689	0	0.23471	0.162588	0.225597	0.136762	0.128534	0.182621	0.163123	0.318356	0.139731	0.222073	0.0751998	0.0695606	0.0870966	0.0482079	0.081997	0.0242893	0.0422526	0.0961916	0.0309774	0.0621117	0.0380147
Predicted Pathway	Pathway	PWY-7211	0.00389955	0.00389453	0.00353233	0.00411648	0.00455311	0.00392143	0.00423444	0.00361008	0.00386107	0.00433876	0.00454992	0.00376132	0.00412393	0.00340003	0.00392696	0.00435861	0.00403313	0.00404244	0.00370999	0.00327136	0.00437154	0.00404491	0.00404746	0.00408901	0.339842	0.160637	0.340679	0.257698	0.336929	0.303878	0.511184	0.331952	0.360079	0.456339	0.154679	0.31039	0.202259	0.188925	0.191684	0.320378	0.403249	0.351626	0.347979	0.206655	0.243706	0.252676	0.243375
Predicted Pathway	Pathway	PWY-7219	0.00957977	0.00936171	0.00925129	0.00945938	0.00923241	0.00961212	0.00945053	0.00979874	0.00964652	0.00959656	0.00945096	0.00953868	0.00962555	0.00937913	0.0092302	0.00968616	0.00929145	0.00914966	0.00965923	0.00992478	0.00946805	0.00949866	0.009743	0.00931057	0.962716	0.975174	0.914982	0.854608	0.935643	1.00257	1.00322	0.937816	0.897981	0.911712	0.882139	0.841917	1.00924	1.06678	1.04694	1.01963	1.01721	1.06621	1.0403	1.03202	1.02701	0.981917	1.04994
Predicted Pathway	Pathway	PWY-722	0	0	0	0	0	0	0	0	0	0	0	0	0	0	0	0	0	0	0	0	0	0	0	0	NA	NA	NA	NA	NA	NA	NA	NA	NA	NA	NA	NA	NA	NA	NA	NA	NA	NA	NA	NA	NA	NA	NA
Predicted Pathway	Pathway	PWY-7220	0.00908932	0.00829965	0.00983983	0.00862846	0.00795564	0.00854603	0.00903465	0.0092396	0.00929381	0.00832298	0.00824519	0.00923343	0.00948037	0.00871764	0.00952166	0.00886247	0.00859274	0.0091621	0.0082528	0.0106066	0.00980562	0.00948795	0.00852946	0.00861535	1.08746	1.23482	1.0548	0.843956	0.845337	1.04877	1.09995	0.829385	0.909138	1.07857	0.941717	0.855105	0.845188	0.638947	0.647218	0.729503	0.797268	0.762699	0.807335	0.982945	0.632198	0.892324	0.657637
Predicted Pathway	Pathway	PWY-7221	0.00798905	0.00781648	0.00782092	0.00779387	0.00774275	0.00788449	0.00801805	0.00812187	0.0079555	0.00795328	0.00790797	0.00791013	0.00812642	0.00789653	0.00772748	0.00809083	0.00774396	0.00770647	0.00791474	0.00830046	0.0078734	0.00795439	0.0081163	0.0077439	0.89813	0.851965	0.846869	0.744359	0.875774	0.868495	0.940006	0.799716	0.77764	0.864369	0.781558	0.712265	0.855809	0.880595	0.865712	0.836556	0.851871	0.882167	0.864104	0.876369	0.846821	0.823482	0.866511
Predicted Pathway	Pathway	PWY-7222	0.00908932	0.00829965	0.00983983	0.00862846	0.00795564	0.00854603	0.00903465	0.0092396	0.00929381	0.00832298	0.00824519	0.00923343	0.00948037	0.00871764	0.00952166	0.00886247	0.00859274	0.0091621	0.0082528	0.0106066	0.00980562	0.00948795	0.00852946	0.00861535	1.08746	1.23482	1.0548	0.843956	0.845337	1.04877	1.09995	0.829385	0.909138	1.07857	0.941717	0.855105	0.845188	0.638947	0.647218	0.729503	0.797268	0.762699	0.807335	0.982945	0.632198	0.892324	0.657637
Predicted Pathway	Pathway	PWY-7228	0.00544578	0.00519013	0.00564296	0.00559308	0.00570873	0.00570196	0.00572872	0.00551903	0.0054102	0.00533876	0.00576304	0.00546871	0.00534725	0.00535879	0.00560557	0.00574451	0.00588501	0.0056889	0.00555043	0.00545695	0.0056796	0.00544683	0.0056665	0.00572107	0.471473	0.682485	0.40631	0.334527	0.406295	0.421625	0.753797	0.509106	0.459723	0.643764	0.13946	0.328628	0.389112	0.321612	0.372463	0.417256	0.483179	0.427607	0.434576	0.304907	0.351013	0.47866	0.363314
Predicted Pathway	Pathway	PWY-7229	0.00944027	0.00906611	0.00945063	0.00919391	0.00878097	0.00921905	0.00933317	0.00963281	0.00962408	0.00917611	0.00902571	0.00944369	0.00957151	0.00924397	0.00933533	0.00942196	0.00909851	0.00915304	0.00923018	0.0101484	0.00957879	0.00949101	0.009296	0.00907071	1.003	1.05393	0.963179	0.868701	0.924869	1.03191	1.03785	0.920482	0.915911	0.963243	0.922677	0.863694	0.973859	0.9223	0.912252	0.932105	0.947501	0.970241	0.976207	1.02968	0.897959	0.966803	0.924951
Predicted Pathway	Pathway	PWY-7234	0.00266484	0.00238557	0.00280936	0.00198753	0.00226303	0.00228239	0.00263487	0.0028857	0.00276569	0.00195487	0.00214728	0.00250919	0.00250638	0.00320379	0.00295413	0.00242064	0.00278819	0.0025357	0.00242328	0.00326421	0.00301686	0.00302806	0.00225997	0.00288037	0.442887	0.266256	0.312865	0.129017	0.417785	0.213299	0.679982	0.0859552	0.176678	0.697336	0.150377	0.0690665	0.242153	0.114896	0.0958802	0.102639	0.142669	0.109937	0.144685	0.315475	0.117354	0.216171	0.136379
Predicted Pathway	Pathway	PWY-7237	0.000141214	0.000103482	0.000105127	0.000123573	5.53334e-05	0.000111161	3.18639e-05	6.56483e-05	7.14727e-05	0.000112622	5.47247e-05	0.000176218	0.000121832	7.2025e-05	7.44562e-05	6.29389e-05	0.000112925	9.31729e-05	9.35885e-05	4.25607e-05	9.11333e-05	8.81183e-05	9.09906e-05	6.88369e-05	0.0803725	0.00586866	0.247816	0.368089	0.26942	0.0520505	0.066065	0.0347843	0.117762	0.161226	0.304894	0.15326	0.0459244	0.0122428	0.00945436	0.00534844	0.0107228	0.00483146	0.0146948	0.0730411	0.0245958	0.0449664	0
Predicted Pathway	Pathway	PWY-7242	0.00312073	0.00328531	0.00231181	0.00289543	0.00302585	0.00296218	0.00253861	0.00269617	0.00315348	0.00350097	0.00333998	0.00291913	0.00281071	0.00310829	0.00255518	0.00271365	0.00267931	0.00300322	0.00323901	0.00233554	0.00291431	0.002887	0.00291041	0.00269315	0.312698	0.268801	0.431225	0.579355	0.449999	0.463584	0.371522	0.596492	0.56264	0.338552	0.369669	0.482421	0.443426	0.571448	0.485168	0.482222	0.475168	0.434545	0.490999	0.467347	0.589687	0.401136	0.561975
Predicted Pathway	Pathway	PWY-7254	0.00113539	0.000844387	0.0014328	0.000952264	0.00087208	0.0010213	0.000790179	0.00123845	0.00145705	0.000998617	0.00100317	0.001133	0.00104375	0.000852227	0.00128053	0.00083269	0.00094019	0.00126321	0.000614631	0.00106802	0.00129276	0.00112834	0.00069629	0.000977665	0.063653	0.0318704	0.0523814	0.110669	0.0460088	0.103846	0.0354535	0.187292	0.117755	0.029882	0.00759985	0.0832922	0.100078	0.0475712	0.0861049	0.0407701	0.0685672	0.0754594	0.0775263	0.0790114	0.068423	0.0700582	0.0624269
Predicted Pathway	Pathway	PWY-7255	0	4.68692e-06	0	1.10187e-05	5.9353e-06	0	0	2.02494e-05	0	1.41986e-06	6.04523e-06	0	0	1.35519e-05	1.17827e-05	0	1.20171e-05	0	0	1.19284e-05	0	0	1.65456e-05	4.57734e-06	0	0	0	0	0	0	0	0	0	0	0	0	0	0	0	0	0	0	0	0	0	0	0
Predicted Pathway	Pathway	PWY-7286	0.000408522	0.000431348	0.000182403	0.000674095	0.000323581	0.000815864	7.70569e-05	0.000592763	0.000584609	0.000370086	0.000145258	0.000514031	0.000101924	0.000499068	0.000265083	0.000371611	0.000419226	0.000120533	0.000828584	0.000182733	0.000374188	0.000215072	0.000501801	0.000625644	0	0.00108945	0	0	0.00634496	0.00601742	0	0.00703872	0.00151413	0	0.00158544	0.000117166	0.00976538	0.021712	0.0329601	0.0288066	0.0181541	0.0185362	0.0100469	0.0128878	0.0166773	0.0154323	0.0091748
Predicted Pathway	Pathway	PWY-7315	0.000386505	0.000381817	0.000368595	0.000325856	0.00029322	0.000329038	0.000270171	0.000158229	2.37846e-05	0.000331751	0.000292564	0.000435171	0.000265204	0.000292105	0.000236113	0.000301085	0.000275903	0.000331222	0.000266256	0.000195884	0.000218338	0.000187529	0.000304633	0.000298202	0.161775	0.0259928	0.240362	0.179866	0.254351	0.143939	0.126269	0.0892577	0.12223	0.251256	0.369547	0.274841	0.0751823	0.106212	0.0870878	0.087327	0.0551624	0.0600285	0.0344285	0.126191	0.0605483	0.104303	0.0586988
Predicted Pathway	Pathway	PWY-7323	0.00324344	0.00299185	0.00253348	0.00327271	0.00393242	0.00348227	0.00367623	0.0026568	0.00260175	0.00356617	0.00421625	0.00296723	0.0034116	0.00295238	0.00309829	0.00377271	0.00365041	0.00332276	0.00307154	0.00262144	0.00318001	0.00310637	0.00386551	0.00362596	0.180946	0.105915	0.31915	0.266409	0.208465	0.289885	0.28784	0.434015	0.423202	0.278705	0.268689	0.350954	0.2274	0.215471	0.172505	0.245711	0.331967	0.280102	0.317414	0.25597	0.173861	0.262235	0.16628
Predicted Pathway	Pathway	PWY-7328	0.000449104	0.000792699	0.000390522	0.000580931	0.000928024	0.00069796	0.000955983	0.000156606	0.000195455	0.000232915	0.000540408	0.000464927	0.00024443	0.000287136	0.00050458	0.000826468	0.000617143	0.000420616	0.000623437	0.000371555	0.000383741	0.000309681	0.000605245	0.000677347	0.0036957	0.0942064	0.0346233	0.00196596	0.00302292	0.00736623	0.0128602	0.0143381	0.0060177	0.0332012	0.0656451	0.046171	0	0	0.00251328	0.0117914	0	0.00514866	0.00819478	0.000589247	0	0.00454198	0.00400786
Predicted Pathway	Pathway	PWY-7332	0.000902806	0.00127328	0.000705556	0.000901847	0.000972717	0.00160379	0.000730347	0.00155784	0.000896264	0.000516978	0.000673508	0.000950675	0.000895529	0.00106908	0.000608223	0.000898191	0.000898313	0.000955842	0.00125863	0.000616771	0.000749627	0.000610198	0.00099139	0.000915128	0.00798181	0.00943725	0.000445257	0.00138411	0.0353061	0.112734	0.000847605	0.00890422	0.00279111	0	0.00177886	0	0.0328623	0.130897	0.0293312	0.00952158	0.0821305	0.0344822	0.017198	0.0120574	0.087089	0.0337627	0.0795812
Predicted Pathway	Pathway	PWY-7347	1.98048e-06	5.84173e-06	0	0	0	6.97836e-06	6.48367e-06	0	0	0	0	3.20205e-05	5.38649e-06	4.93787e-07	0	2.58234e-05	9.16737e-06	0	0	0	0	0	0	0	NA	NA	NA	NA	NA	NA	NA	NA	NA	NA	NA	NA	NA	NA	NA	NA	NA	NA	NA	NA	NA	NA	NA
Predicted Pathway	Pathway	PWY-7371	0.000410311	0.000508334	0.000603532	0.000514889	0.000577254	0.000463577	0.000645338	0.000263724	0.000407472	0.000706564	0.000521514	0.000552176	0.000505203	0.000343331	0.000565719	0.000706367	0.000483136	0.00050723	0.000280886	0.000286134	0.000513348	0.000479719	0.000566261	0.000518555	0.000807184	0	0	0	0	0.000926323	0.000909152	0.00376259	0	0	0.000764836	0	0.0216937	0.00498281	0.00981911	0.00223211	0.0233604	0.0213965	0.0216852	0.00161715	0.014088	0.00919299	0.016119
Predicted Pathway	Pathway	PWY-7373	0	0	0	0	0	0	0	0	0	0	0	0	0	0	0	0	0	0	0	0	0	0	0	0	0	0	0	0	0	0	0	0	0	0	0.000764836	0	0	0	0	0	0	0.00462627	0.00366616	0	0	0	0
Predicted Pathway	Pathway	PWY-7374	0.000360561	0.000442664	0.000401777	0.000464173	0.000516275	0.000389428	0.000552705	0.000244567	0.000392614	0.000586639	0.000459854	0.000482872	0.000482239	0.000310339	0.000509991	0.000612708	0.00037244	0.000373866	0.000217302	0.000237016	0.00046401	0.000432397	0.00051038	0.000434422	0.000807184	0	0	0	0	0	0.000909152	0	0	0	0	0	0.0105502	0.00290316	0.00299233	0.000878568	0.0202334	0.0181828	0.0175491	0	0.00818755	0.00621022	0.0112184
Predicted Pathway	Pathway	PWY-7376	3.15869e-05	1.43734e-05	0	0	0	0	1.73512e-05	0	0	4.20425e-05	1.94748e-05	0	2.81203e-05	6.73486e-05	2.194e-05	4.2721e-05	1.83737e-05	0	3.23107e-05	0	3.5507e-05	0	0	1.83846e-05	0	0	0	0	0	0	0	0	0	0	0	0	0	0	0	0	0	0	0	0	0	0	0
Predicted Pathway	Pathway	PWY-7377	0.00316478	0.00279887	0.00392177	0.00290956	0.00191023	0.00313095	0.00252466	0.00351674	0.00379119	0.00249505	0.00181033	0.00351142	0.00308022	0.00318911	0.0034806	0.00262317	0.00290877	0.00332461	0.00323869	0.00385973	0.00350866	0.00332697	0.00235835	0.00307263	0.0690581	0.467647	0.00145195	0.0190057	0.0320025	0.0761658	0.00239581	0.074295	0.0226437	0.00569081	0.0209573	0.000585049	0.347527	0.269232	0.351397	0.283655	0.155566	0.164724	0.185936	0.242659	0.251233	0.368755	0.302273
Predicted Pathway	Pathway	PWY-7391	0	1.23189e-05	0	5.62308e-05	5.92521e-06	6.2351e-05	1.59794e-05	1.21215e-05	1.16781e-05	5.64756e-06	0	1.4729e-05	1.97554e-05	0	0	1.95021e-05	1.60538e-05	6.50368e-06	0	0	3.05588e-05	1.33851e-05	3.42643e-05	0	0	0.00323453	0	0	0.0182001	0.0162929	0	0.014384	0.00414296	0	0.00456086	0.000344747	0	0.00424202	0.00186705	0.0129206	0.00415967	0.00503271	0.00349489	0.00297188	0.0159586	0.000537241	0.000443726
Predicted Pathway	Pathway	PWY-7392	0.00362647	0.00364048	0.00269552	0.00410842	0.00416509	0.00460691	0.00331063	0.00396527	0.00346856	0.00330107	0.00402921	0.00362253	0.00313075	0.0036203	0.00320921	0.00362783	0.00402108	0.00339557	0.00409702	0.00308885	0.00317774	0.00348	0.00397478	0.00436629	0.526349	0.500366	0.508551	0.395545	0.549031	0.421634	0.564092	0.320231	0.297077	0.508736	0.464771	0.308878	0.215092	0.224103	0.27257	0.263367	0.39035	0.342097	0.21892	0.200813	0.251144	0.247606	0.13925
Predicted Pathway	Pathway	PWY-7400	0.00686668	0.00691682	0.0068657	0.00690219	0.00678387	0.00685306	0.00700001	0.00687707	0.00685283	0.00700378	0.00702315	0.00677068	0.00684567	0.00690332	0.00673571	0.00698314	0.00677658	0.00679206	0.00702181	0.00683569	0.00661199	0.00689352	0.00702492	0.00681862	0.658908	0.61594	0.507035	0.633814	0.622066	0.543721	0.514955	0.543093	0.501889	0.532061	0.609395	0.557392	0.740403	0.809757	0.783426	0.769894	0.764099	0.810068	0.779951	0.700615	0.796621	0.704929	0.80838
Predicted Pathway	Pathway	PWY-7431	3.55684e-05	6.60071e-05	6.84862e-05	2.09062e-05	5.87252e-06	0	1.82744e-05	1.22382e-06	2.61174e-05	1.85775e-05	2.81355e-05	1.89077e-05	0	4.18e-05	4.36873e-05	0	5.55034e-05	0.000134413	5.68374e-05	1.12184e-05	1.60945e-05	6.67823e-06	1.597e-05	2.89483e-05	0	0.0883463	0	0	0	0.000294021	0	0	0	0	0.000339866	0	0	0.00491338	0.00318929	0.00206748	0.00721921	0.00066608	0	0	0.00725365	0.000630742	0
Predicted Pathway	Pathway	PWY-7446	0	0	0	0	0	0	0	0	0	0	0	0	0	0	0	0	0	0	0	0	0	0	2.68076e-06	0	0	0.0106257	0	0	0	0	0	0.000783872	0	0.00105874	0.00178462	0.0110727	0	0	0	0	0	0	0.00330633	0.000308772	0	0	0
Predicted Pathway	Pathway	PWY-7456	0.00189688	0.00153204	0.00139422	0.00166671	0.00165609	0.0017095	0.0018394	0.00144569	0.00198724	0.00186544	0.00179721	0.00141109	0.0018508	0.00195012	0.00161791	0.00187913	0.00161097	0.00190435	0.00192446	0.0015671	0.00204003	0.00188674	0.00171304	0.00192616	0.101929	0.0708214	0.187417	0.165342	0.109421	0.179126	0.240365	0.2659	0.293469	0.190957	0.014851	0.230716	0.10214	0.0830513	0.0834386	0.136827	0.198069	0.156681	0.180886	0.108551	0.101303	0.115562	0.0737014
Predicted Pathway	Pathway	PWY-7527	7.81067e-05	2.64561e-05	0.000128523	0.000129828	0.000126925	0.000129359	5.51883e-05	9.11638e-05	5.35915e-05	4.74783e-05	2.31866e-05	9.05324e-05	4.75096e-05	6.21963e-05	1.60169e-05	1.82495e-05	0.000163993	0.000107231	3.81993e-05	0	9.37487e-05	0.000111331	1.78442e-05	8.09771e-05	0	0	0	0	0	0	0	0	0	0	0	0	0.00913564	0.00490952	0.00355065	0.00271755	0.0143871	0.0112592	0.0173688	0	0.00831006	0.00990061	0.00384914
Predicted Pathway	Pathway	PWY-7539	0.00491101	0.00498684	0.00527049	0.00490585	0.00497964	0.00489274	0.00499257	0.00481422	0.00489012	0.0050182	0.0050418	0.00516057	0.00532097	0.00505521	0.00514872	0.00496603	0.00512699	0.00538863	0.00489204	0.00502237	0.00512921	0.0051309	0.00480915	0.00511988	0.469175	0.479236	0.416628	0.456243	0.475728	0.400484	0.448423	0.490453	0.499456	0.351893	0.377472	0.418706	0.459445	0.430909	0.476993	0.464066	0.458828	0.448093	0.420187	0.435411	0.494487	0.501701	0.506519
Predicted Pathway	Pathway	PWY-7560	0.00784162	0.00777941	0.00781378	0.00753554	0.00767326	0.00751435	0.00802396	0.00801418	0.00781682	0.00790344	0.00789795	0.00771574	0.00819533	0.0076984	0.00769864	0.00797311	0.0075996	0.00774416	0.00761561	0.00835044	0.00778517	0.00796711	0.00792871	0.007491	0.657969	0.643695	0.618193	0.711401	0.592788	0.767638	0.55173	0.779199	0.747488	0.533861	0.664472	0.692449	0.85854	0.894858	0.860286	0.841605	0.843138	0.894978	0.877839	0.882277	0.860919	0.826302	0.88918
Predicted Pathway	Pathway	PWY-7616	0	5.13035e-06	0	1.1229e-05	5.98052e-06	0	0	6.99913e-06	0	0	0	8.86639e-06	0	1.25656e-05	5.14586e-06	1.00666e-05	1.15443e-05	0	0	0	0	0	1.36722e-05	1.96032e-05	0	0.00142994	0	0	0	0	0	0	0	0	0	0	0	0	0	0	0	0	0	0	0	0	0
Predicted Pathway	Pathway	PWY-7663	0.00938306	0.00943971	0.0093007	0.00905548	0.00971598	0.00900074	0.00978204	0.00925025	0.00910394	0.00950819	0.00978453	0.00917641	0.00959811	0.00879933	0.00929863	0.00961818	0.00931591	0.00939877	0.00881117	0.00986611	0.00936635	0.00945379	0.00956746	0.00889562	0.802365	0.80996	0.843553	0.892001	0.825878	0.943508	1.03591	0.907877	0.883813	0.990377	0.79145	0.890271	0.949477	1.03762	0.979205	1.00077	0.997416	1.04183	1.0164	1.01929	0.994945	0.955572	1.02959
Predicted Pathway	Pathway	PWY-7664	0.000287614	0.00117039	0.000885611	0.000786647	0.00163938	0.00027416	0.00039533	0.000166656	0.000496622	0.000392795	0.000767907	0.000472655	0.000403655	0.000758293	0.000498066	0.000259476	0.000528521	0.000550027	0.000567882	0.000267332	0.000286289	0.000144109	0.00061218	0.000722961	0.109803	0.0443653	0.159973	0.0967885	0.00616948	0.107431	0.0765922	0.251854	0.195241	0.0143087	0.156227	0.156859	0.154792	0.0973742	0.142254	0.188461	0.0318615	0.0643142	0.0224105	0.229863	0.155149	0.106561	0.19887
Predicted Pathway	Pathway	PWY-841	0.00663368	0.00636738	0.00669077	0.00669819	0.0067907	0.00682151	0.00683258	0.00672034	0.00660727	0.00656376	0.00688348	0.00661997	0.00658727	0.00648907	0.00666603	0.0069135	0.00690662	0.00673453	0.00669749	0.00669778	0.00679808	0.00661879	0.00686288	0.00676786	0.576585	0.715381	0.519251	0.458132	0.515809	0.5552	0.806906	0.635236	0.585652	0.734143	0.222999	0.45079	0.529444	0.462176	0.512694	0.557842	0.621733	0.576814	0.5826	0.442412	0.491163	0.609596	0.505156
Predicted Pathway	Pathway	PWY-922	0.00047224	0.00047735	0.000235264	0.000616632	0.000414405	0.000796753	0.000121496	0.000528961	0.000359355	0.000407641	0.000217284	0.000458075	0.000157112	0.000522933	0.000319325	0.000423807	0.000485755	0.000179374	0.000650964	0.000229728	0.000367132	0.000279207	0.000551469	0.000703668	0.24421	0.222115	0.213836	0.0564597	0.290778	0.119462	0.365025	0.0312091	0.0333047	0.254269	0.0781135	0.0123647	0.0124664	0.0199117	0.0267094	0.0275246	0.0274046	0.025954	0.0135674	0.0108537	0.0215817	0.0197094	0.00813643
Predicted Pathway	Pathway	PWY0-1061	0.000315118	0.000699659	0.000605276	0.000711031	0.000799466	0.000316076	0.000436346	0.000329266	0.000305754	0.000552904	0.000261076	0.000479068	0.000637753	0.00111068	0.000452184	0.000501732	0.000509742	0.000454763	0.000570924	0.000543497	0.000522874	0.00029322	0.000468511	0.000609131	0.520461	0.130826	0.346687	0.409414	0.433727	0.243836	0.354794	0.238038	0.289613	0.393201	0.488438	0.454915	0.167931	0.109961	0.141959	0.137835	0.0890561	0.0567056	0.0837836	0.196093	0.126946	0.114863	0.105305
Predicted Pathway	Pathway	PWY0-1241	0.000463087	0.000657316	0.000591957	0.000556143	0.000855612	0.00048651	0.00067455	0.000391229	0.000377277	0.000571556	0.000664153	0.000429949	0.000321757	0.000301738	0.000466247	0.000552076	0.000532386	0.000561539	0.000466471	0.000355418	0.000387327	0.000371896	0.000388202	0.000501347	0.00106054	0.0306201	0.0223785	0.0220064	0	0.0168098	0.0184018	0.047165	0.0267666	0.0232065	0.0488847	0.0456215	0.0503619	0.0348701	0.0544553	0.0481394	0.0400242	0.048271	0.0350944	0.0369491	0.0560291	0.0332388	0.0574395
Predicted Pathway	Pathway	PWY0-1261	0.00440676	0.00487117	0.00445737	0.00436419	0.00517185	0.00471117	0.00465116	0.00404032	0.00316646	0.0042016	0.00503655	0.004291	0.00433013	0.00393055	0.00416956	0.00442614	0.00484295	0.00483369	0.00422778	0.00360238	0.00398691	0.00483654	0.00434339	0.00468061	0.0949396	0.244063	0.289545	0.336295	0.355223	0.125219	0.168627	0.179825	0.281893	0.225575	0.466334	0.372859	0.225043	0.281001	0.324008	0.385867	0.494675	0.373946	0.235462	0.272803	0.369501	0.362038	0.314299
Predicted Pathway	Pathway	PWY0-1277	0	0	0	0	0	0	0	0	0	0	1.33287e-05	0	0	0	0	0	0	0	0	0	0	0	8.25024e-06	0	0	0.0180746	0	0	0	0	0	0.00323699	0	0.00321885	0.00359225	0.024651	0	0	0	0	0	0	0.00654428	0.000679875	0	0	0
Predicted Pathway	Pathway	PWY0-1296	0.00578034	0.00536727	0.00648811	0.00510388	0.00446089	0.00502988	0.00547971	0.00599217	0.00627299	0.005008	0.00444096	0.00590227	0.00572122	0.0054621	0.00599754	0.00504956	0.00521677	0.00601245	0.00545398	0.00717763	0.00610122	0.00603279	0.00455067	0.0050762	0.62957	0.765581	0.71003	0.845191	0.731098	0.767427	0.520996	0.60538	0.654994	0.514203	0.897427	0.764502	0.719753	0.695983	0.722569	0.661727	0.527019	0.596298	0.583114	0.735312	0.677368	0.69335	0.721166
Predicted Pathway	Pathway	PWY0-1297	0.00567532	0.00528419	0.00627168	0.00499675	0.00439933	0.0049967	0.00537084	0.00589252	0.00613307	0.00496299	0.00445764	0.00565919	0.00564821	0.00545293	0.00578603	0.00505102	0.00508884	0.00571609	0.00541471	0.00689311	0.00586481	0.0058393	0.00460987	0.0050118	0.638385	0.758291	0.683032	0.695278	0.738394	0.726568	0.549326	0.578423	0.571851	0.50153	0.777883	0.651187	0.673653	0.676898	0.652803	0.640109	0.540621	0.602124	0.599024	0.697022	0.663958	0.648428	0.667762
Predicted Pathway	Pathway	PWY0-1298	0.0058677	0.00522787	0.00638201	0.00533043	0.00467231	0.0053596	0.00584499	0.00600624	0.00603129	0.00536788	0.00522104	0.00566226	0.00598639	0.00551149	0.00585679	0.00587325	0.0053963	0.0056905	0.00545134	0.00703009	0.00607391	0.00604297	0.00530919	0.00530567	0.591507	0.6262	0.66168	0.694464	0.690803	0.694957	0.523747	0.571135	0.571123	0.486252	0.77516	0.649024	0.655895	0.679545	0.643688	0.636382	0.597272	0.636691	0.63785	0.681056	0.670334	0.625318	0.66429
Predicted Pathway	Pathway	PWY0-1319	0.00915267	0.00910583	0.00914435	0.00872428	0.00860467	0.00871223	0.0092273	0.00941794	0.00937792	0.00902562	0.0089075	0.00894334	0.00934957	0.00881829	0.00909042	0.00897381	0.00876896	0.00897727	0.00900793	0.00987553	0.00898046	0.00924737	0.00887831	0.0085405	0.967081	1.00235	0.934828	0.933416	1.00266	0.999043	0.984654	0.88316	0.852984	0.906437	0.922771	0.853553	1.0089	1.06333	1.02605	1.00774	0.980862	1.04026	1.01803	1.01532	1.03412	0.97449	1.05954
Predicted Pathway	Pathway	PWY0-1338	1.15178e-05	5.23577e-05	9.46043e-06	3.39173e-05	4.09481e-05	2.84403e-05	3.46045e-05	1.60404e-05	5.22739e-06	2.42171e-05	2.08996e-05	2.60865e-05	3.56188e-06	3.39858e-05	4.47796e-05	2.14043e-05	4.73011e-05	1.75068e-05	2.58581e-05	0	5.63369e-06	2.48064e-05	3.05488e-05	4.5444e-05	0	0.0109592	0	0	0	0	0	0.000975808	0	0.00132127	0.00222693	0.0136297	0	0	0	0	0	0	0.00394733	0.00029456	0	0	0
Predicted Pathway	Pathway	PWY0-1415	0.000434961	0.000441291	0.000409898	0.000341916	0.000640262	0.000670352	0.000561884	0.000342081	0.000483366	0.000336359	0.000621367	0.000371073	0.000293975	0.000618225	0.000481082	0.000391456	0.000614365	0.000475441	0.000460762	0.000351501	0.000479001	0.000588111	0.000376022	0.000531835	0.00624735	0.0232281	0.0453082	0.00301087	0.00301429	0.0183577	0.0182472	0.012174	0.025595	0.00349167	0.0352829	0.0236161	0.0280198	0.014309	0.015653	0.0206277	0.027714	0.0155921	0.0193361	0.0294827	0.0200984	0.0325871	0.0164076
Predicted Pathway	Pathway	PWY0-1479	0.000266551	0.000643616	0.000330424	0.000529799	0.000793658	0.000252129	0.000520304	9.93138e-05	0.000175017	0.000339216	0.000401954	0.000333175	0.000397736	0.000588059	0.000338116	0.000616627	0.000337756	0.000353592	0.000338849	0.000370918	0.00034117	0.000276002	0.000490714	0.000513053	0.0180194	0.0888908	0.0256075	0	0	0.00620352	0.0167421	0.0189661	0.0478455	0.0153917	0.057242	0.0459787	0.0581305	0.0414819	0.0580274	0.066564	0.0170331	0.0179296	0.0230716	0.0638594	0.0679423	0.0489086	0.0842138
Predicted Pathway	Pathway	PWY0-1533	0.000116775	0.000105443	0	9.22315e-05	9.35873e-05	3.38593e-05	0.000213403	0.000112703	6.82074e-05	0.000139892	0.000138625	0.000111855	6.44442e-05	7.89003e-05	9.2447e-05	0.000161317	3.63583e-05	0.000134148	0.000143315	0.00011861	0.000105101	5.49131e-05	8.44978e-05	0.00011522	0.00547971	0.0261829	0.0436928	0.100981	0.0591761	0.0122592	0.0216443	0.030123	0.0515347	0.0392045	0.111852	0.096166	0.0124376	0.010781	0.00117879	0.0112479	0.00675095	0.00697162	0.0159347	0.0186747	0.0103156	0.00275331	0.0112984
Predicted Pathway	Pathway	PWY0-1586	0.00576969	0.00631822	0.0057904	0.0059955	0.0056015	0.00570307	0.00547566	0.00606031	0.00546212	0.00626525	0.00563632	0.00561691	0.00579816	0.00632718	0.00489211	0.00568034	0.00548558	0.00537775	0.00622291	0.00546302	0.00495032	0.0056979	0.00631916	0.00495511	0.981972	0.716159	0.716715	0.606664	0.930817	0.563537	0.889213	0.451595	0.444974	0.871218	0.6855	0.543177	0.689115	0.778213	0.791482	0.792915	0.750112	0.877947	0.758723	0.690329	0.912928	0.557422	0.9156
Predicted Pathway	Pathway	PWY0-162	0.00663171	0.00647527	0.00666167	0.00679942	0.00694791	0.0068992	0.00687212	0.00671021	0.00661643	0.00664621	0.00704461	0.00661112	0.00649161	0.00656975	0.00666571	0.00692348	0.00699969	0.00678913	0.00686312	0.00656366	0.00674853	0.00656702	0.00693051	0.00687786	0.592114	0.760761	0.515215	0.450391	0.531004	0.54889	0.840795	0.650805	0.58686	0.729105	0.197949	0.435779	0.519672	0.457775	0.518228	0.56595	0.627799	0.577907	0.582782	0.413059	0.49429	0.610701	0.50959
Predicted Pathway	Pathway	PWY0-166	0.00531263	0.00518814	0.00539788	0.00543193	0.0052512	0.00545786	0.00538872	0.00554454	0.00547353	0.00526383	0.00517859	0.00538742	0.00530394	0.00538516	0.00544024	0.00548165	0.00548693	0.00538971	0.00547287	0.0056038	0.00566143	0.0053468	0.00544944	0.00549871	0.519182	0.698275	0.432904	0.356161	0.430704	0.445992	0.686924	0.451488	0.413393	0.595903	0.186722	0.329311	0.420858	0.355669	0.401944	0.43568	0.461923	0.443953	0.438276	0.361951	0.385252	0.480432	0.400183
Predicted Pathway	Pathway	PWY0-321	0	0	0	0	0	0	0	0	0	0	0	0	0	1.40793e-06	0	0	0	0	0	0	0	0	6.37952e-06	0	0	0.0178276	0	0	0	0	0	0.00154619	0	0.00188543	0.00274186	0.0172489	0	0	0	0	0	0	0.0063011	0.00084997	0	0	0
Predicted Pathway	Pathway	PWY0-41	0.000234903	0.00018002	0.000134608	0.000178099	7.46517e-05	0.000210692	0.000155421	0.000416528	0.000170922	0.000201007	0.000119924	0.00021316	0.000246352	0.000209126	0.000134436	0.000220151	0.000123363	0.000128558	0.000238503	0.000192249	0.000181206	0.000114491	0.000144111	0.00013044	0.00980692	0.0276429	0	0	0.00374511	0.000629186	0	0.00201163	0	0.00155965	0.00477515	0.0179245	0.0149042	0.0164615	0.0072782	0.0019767	0.0337774	0.0155065	0.0115638	0.00711696	0.0287075	0.00784574	0.00667627
Predicted Pathway	Pathway	PWY0-42	7.90102e-06	1.58873e-05	0	0	8.91539e-06	2.41806e-05	8.19199e-06	0	5.80292e-06	2.58208e-05	5.62131e-06	3.49897e-05	3.49691e-06	1.19074e-05	0	3.75778e-05	1.05972e-05	5.93902e-06	0	0	9.25553e-06	7.35713e-06	1.20265e-05	3.74332e-05	0.000309374	0.0115793	0	0	0	0	0	0.000959224	0	0.00105874	0.00189853	0.0110843	0	0.000470951	0	0.00118872	0	0.000522469	0.00408806	0.00156853	0	0.000654788	0
Predicted Pathway	Pathway	PWY0-781	0.00406897	0.00373539	0.00414377	0.00383148	0.00392739	0.00378369	0.00346597	0.00381779	0.00352109	0.00377566	0.00385456	0.00413595	0.00402788	0.00432152	0.003827	0.00373098	0.00408541	0.00379744	0.00390708	0.00364117	0.00357383	0.00400781	0.00351784	0.00400824	0.464604	0.409015	0.233415	0.290919	0.268797	0.160523	0.236306	0.242954	0.276921	0.354793	0.350831	0.178872	0.385867	0.33878	0.345298	0.353934	0.347703	0.33813	0.327203	0.308853	0.370896	0.382365	0.308089
Predicted Pathway	Pathway	PWY0-845	0.00144956	0.00173192	0.0015688	0.00195316	0.00221228	0.0019839	0.00199707	0.00126299	0.00101675	0.00183285	0.00230795	0.0013464	0.00139813	0.00136941	0.0017219	0.00180692	0.00197201	0.00168554	0.00158547	0.00127643	0.00149742	0.00148802	0.00180593	0.00188268	0.00566315	0.0862986	0.0147594	0.0141081	0.0296638	0.0426656	0.000391356	0.0840827	0.107508	0.0940165	0.00697505	0.062273	0.0390216	0.0760159	0.0655582	0.0898175	0.106743	0.0223691	0.0459538	0.0334487	0.0708329	0.0710424	0.0799967
Predicted Pathway	Pathway	PWY0-862	0.00024737	0.00101773	0.00076735	0.000680802	0.00143234	0.000235784	0.000340391	0.000143141	0.000428365	0.000338227	0.000663897	0.000407481	0.000347618	0.0006563	0.00042949	0.000223085	0.000455848	0.000474547	0.000490237	0.000229857	0.000246231	0.000123728	0.000528502	0.000625238	0.158447	0.0382694	0.140242	0.084005	0.00799652	0.0933249	0.0662544	0.223242	0.171703	0.0174992	0.136995	0.137125	0.135281	0.0843822	0.124039	0.165157	0.0274062	0.0555184	0.0192578	0.202457	0.135435	0.0925349	0.174434
Predicted Pathway	Pathway	PWY1G-0	0	7.82593e-06	0	8.01383e-06	4.48292e-06	8.3297e-06	0	9.42885e-06	0	1.9397e-05	6.69713e-06	4.69925e-06	1.02901e-05	2.43039e-05	7.49201e-06	1.39557e-05	8.54204e-06	4.1591e-07	0	9.10088e-06	1.11858e-05	8.62374e-06	9.85128e-06	1.51876e-05	0.000288185	0.00118677	0	0	0	0	0	0	0	0	0	0	0	0.000477459	0	0.00100439	0	0	0	0.00134441	0	0.000511332	0
Predicted Pathway	Pathway	PWY490-3	0.00164781	0.00134753	0.00262191	0.00107477	0.000500647	0.000814897	0.00190089	0.00183973	0.00251686	0.000758595	0.000617482	0.0015174	0.0018253	0.00222344	0.00257004	0.00106069	0.00131021	0.00224848	0.00136315	0.0027165	0.00226081	0.00196514	0.000709692	0.00163924	0.111573	0.470377	0.235004	0.268532	0.133314	0.356931	0.0821509	0.142209	0.220894	0.149451	0.357818	0.262968	0.169307	0.111666	0.174906	0.124522	0.0380509	0.0600806	0.0557917	0.104018	0.0881718	0.204434	0.13809
Predicted Pathway	Pathway	PWY4FS-7	0.007892	0.00790156	0.00811926	0.00754809	0.00734904	0.00758517	0.00806858	0.00825343	0.00797676	0.00788468	0.00754071	0.00799079	0.00811319	0.00800897	0.00789524	0.00791375	0.00767273	0.00771927	0.00785723	0.00879642	0.00780393	0.0080676	0.00785521	0.00755637	0.914456	0.922144	0.810705	0.787965	0.88797	0.864897	0.860324	0.716526	0.732249	0.838585	0.830935	0.718417	0.902764	0.947834	0.917887	0.893257	0.83859	0.904598	0.885413	0.902122	0.923268	0.859514	0.944169
Predicted Pathway	Pathway	PWY4FS-8	0.007892	0.00790156	0.00811926	0.00754809	0.00734904	0.00758517	0.00806858	0.00825343	0.00797676	0.00788468	0.00754071	0.00799079	0.00811319	0.00800897	0.00789524	0.00791375	0.00767273	0.00771927	0.00785723	0.00879642	0.00780393	0.0080676	0.00785521	0.00755637	0.914456	0.922144	0.810705	0.787965	0.88797	0.864897	0.860324	0.716526	0.732249	0.838585	0.830935	0.718417	0.902764	0.947834	0.917887	0.893257	0.83859	0.904598	0.885413	0.902122	0.923268	0.859514	0.944169
Predicted Pathway	Pathway	PWYG-321	0.000298301	0.00120687	0.000914075	0.000813703	0.00168965	0.000284408	0.0004097	0.000172941	0.0005138	0.000407217	0.000794891	0.000489515	0.000418468	0.000784579	0.000515816	0.00026922	0.000547602	0.000569495	0.00058805	0.000277104	0.000296908	0.000149585	0.000633955	0.00074856	0.100396	0.0456451	0.163202	0.0990686	0.00575347	0.110211	0.0791142	0.256604	0.201027	0.0135145	0.145782	0.160916	0.156969	0.0995008	0.140286	0.190418	0.0330354	0.0663946	0.023239	0.230081	0.155116	0.109085	0.194762
Predicted Pathway	Pathway	PYRIDNUCSAL-PWY	0.00527626	0.0054133	0.00518258	0.00512724	0.00485007	0.00491939	0.00504821	0.00516214	0.00571433	0.00535992	0.00487314	0.00526427	0.00543662	0.00566087	0.00517599	0.00499638	0.00479211	0.00534274	0.00553465	0.00549054	0.00538671	0.00524783	0.00499394	0.00522722	0.657109	0.65251	0.550064	0.65645	0.590648	0.630171	0.528794	0.690636	0.660716	0.509262	0.62116	0.619835	0.692674	0.723838	0.712619	0.691127	0.624417	0.664139	0.685781	0.678405	0.71177	0.662902	0.727243
Predicted Pathway	Pathway	PYRIDNUCSYN-PWY	0.00609388	0.00629396	0.00573779	0.00622998	0.00642946	0.00626257	0.00619666	0.00594986	0.00593051	0.00649004	0.00639436	0.00605205	0.00629911	0.00597234	0.00584202	0.00653647	0.00609329	0.00603117	0.00619954	0.00577858	0.00582114	0.00603944	0.00652491	0.00603635	0.537855	0.229594	0.488663	0.584724	0.501639	0.522716	0.479679	0.601915	0.55835	0.435892	0.552402	0.573242	0.569363	0.623585	0.641198	0.617576	0.655882	0.662621	0.608802	0.591809	0.654018	0.566385	0.658291
Predicted Pathway	Pathway	PYRIDOXSYN-PWY	0.00115359	0.00138866	0.00120388	0.00162171	0.00194505	0.00162678	0.00166088	0.000972729	0.000794558	0.00151484	0.00197925	0.00107203	0.00111571	0.00107207	0.00138692	0.0015079	0.00164812	0.00135807	0.00124977	0.000968187	0.00120265	0.00118273	0.00149817	0.00157387	0.00445774	0.0553611	0.0115933	0.0110676	0.0220525	0.0330693	0.000311415	0.0666729	0.084933	0.0692405	0.00518143	0.047945	0.0291739	0.0541977	0.0462177	0.0650111	0.0834041	0.0175711	0.0359322	0.0251729	0.0500441	0.0533776	0.0554486
Predicted Pathway	Pathway	REDCITCYC	0.000953816	0.00201309	0.00071522	0.00136393	0.00231644	0.00158464	0.00161492	0.00144689	0.00137366	0.0013924	0.00233565	0.00137844	0.00102093	0.0013574	0.00162022	0.000991503	0.00205138	0.0016449	0.000952286	0.000710009	0.00141636	0.0020676	0.00121938	0.00134964	0.0789252	0.0379905	0.114589	0.165205	0.0973876	0.114781	0.0322568	0.151538	0.121697	0.0713842	0.0698379	0.123424	0.0256468	0.0359408	0.0037158	0.0705986	0.109823	0.0374883	0.0453617	0.0404918	0.0514804	0.0230174	0.0247772
Predicted Pathway	Pathway	RHAMCAT-PWY	0.0010895	0.000880683	0.000731466	0.00101832	0.000967332	0.00113922	0.000889389	0.00070451	0.000887085	0.00112743	0.00105987	0.00105597	0.00109937	0.000848966	0.000683193	0.00104564	0.000927355	0.000950051	0.0009809	0.000792403	0.00106525	0.00093932	0.00101656	0.000852512	0.105525	0.0682461	0.254225	0.302679	0.254256	0.165339	0.349051	0.268151	0.299658	0.429238	0.380938	0.364865	0.0852444	0.0905329	0.0904277	0.125822	0.168392	0.121207	0.143491	0.117824	0.12696	0.127559	0.0801923
Predicted Pathway	Pathway	RIBOSYN2-PWY	0.00633439	0.0062047	0.00631928	0.00633847	0.00620941	0.00627962	0.00639248	0.00630553	0.00638238	0.00645488	0.00630893	0.00654503	0.00637078	0.00625666	0.00641158	0.00639225	0.00628184	0.00647223	0.00631388	0.00632473	0.00638988	0.00638614	0.0061222	0.00629499	0.446907	0.595957	0.41242	0.494747	0.448785	0.476728	0.424583	0.596373	0.534984	0.35258	0.414089	0.450158	0.635173	0.670406	0.685069	0.616217	0.633145	0.618183	0.611976	0.590103	0.671707	0.647385	0.682487
Predicted Pathway	Pathway	RUMP-PWY	0.00112708	0.00108276	0.000886217	0.00152733	0.00110391	0.00167065	0.000689142	0.0010812	0.000815085	0.00120975	0.000790424	0.00128671	0.000858712	0.00127029	0.000793043	0.00109606	0.00114197	0.000751198	0.00145704	0.000597522	0.000889386	0.000811611	0.00127775	0.00144287	0.053883	0.011576	0.181511	0.164428	0.286514	0.108721	0.108332	0.0822278	0.146476	0.157361	0.281897	0.149714	0.074058	0.0893164	0.0728226	0.0782689	0.088596	0.0569515	0.0591729	0.0845609	0.082932	0.0925903	0.0326867
Predicted Pathway	Pathway	SALVADEHYPOX-PWY	0.00129493	0.0016648	0.0012827	0.00121164	0.00123029	0.00125619	0.00134037	0.00107291	0.00115512	0.00201457	0.00131801	0.00132922	0.0011404	0.0011988	0.0015944	0.000934681	0.00145764	0.00129491	0.00109081	0.00078053	0.00119071	0.00119265	0.00164024	0.0011495	0.203128	0.42211	0.414519	0.385563	0.313614	0.253581	0.189698	0.356701	0.374175	0.352723	0.294223	0.4758	0.159054	0.110772	0.120614	0.088814	0.131916	0.102761	0.159289	0.22356	0.123914	0.164999	0.0814459
Predicted Pathway	Pathway	SER-GLYSYN-PWY	0.00703884	0.00688869	0.0062999	0.00700813	0.00728258	0.00710675	0.00690145	0.00674498	0.00656941	0.00734408	0.00781569	0.00657127	0.00715912	0.00683943	0.00625034	0.00715173	0.00656987	0.00663862	0.0069679	0.00622335	0.00646009	0.00681207	0.00739704	0.00681277	0.746732	0.307569	0.68958	0.78435	0.667622	0.821542	0.620027	0.815568	0.785151	0.635987	0.764146	0.761218	0.767172	0.883891	0.804615	0.803308	0.88215	0.911781	0.90056	0.773919	0.853176	0.694064	0.824253
Predicted Pathway	Pathway	SO4ASSIM-PWY	0.0015624	0.0014137	0.00118816	0.00146231	0.0018834	0.00166042	0.00156616	0.00120784	0.000983837	0.00125914	0.00190645	0.00128871	0.00133431	0.00132914	0.0014486	0.00162076	0.0017713	0.00166643	0.0014162	0.00106942	0.00125989	0.00144739	0.0016033	0.00169896	0.0621997	0.0316664	0.143612	0.103348	0.0197771	0.200597	0.0626367	0.152507	0.184371	0.0956918	0.0112113	0.174588	0.0551179	0.0462318	0.0512758	0.0728612	0.149082	0.106602	0.0804916	0.0453623	0.0517276	0.0811218	0.0371857
Predicted Pathway	Pathway	SUCSYN-PWY	6.42742e-06	1.90846e-05	0	0	0	2.2476e-05	2.12559e-05	0	0	0	0	9.13361e-05	1.63581e-05	1.64157e-06	0	8.01694e-05	2.98137e-05	0	0	0	0	0	0	0	NA	NA	NA	NA	NA	NA	NA	NA	NA	NA	NA	NA	NA	NA	NA	NA	NA	NA	NA	NA	NA	NA	NA
Predicted Pathway	Pathway	SULFATE-CYS-PWY	0.00276741	0.00253974	0.00217757	0.00263913	0.00321003	0.00293105	0.00274964	0.00224434	0.00187378	0.00233551	0.00325281	0.00234965	0.00242325	0.00243012	0.00255626	0.00286214	0.00303951	0.00287262	0.0025761	0.00199115	0.00229241	0.00259091	0.00285462	0.00295975	0.124478	0.0616253	0.250826	0.195766	0.042739	0.318276	0.121994	0.266754	0.309153	0.179482	0.0247832	0.304903	0.112276	0.0962431	0.10576	0.144525	0.268346	0.20194	0.158038	0.0941028	0.106289	0.158559	0.0783417
Predicted Pathway	Pathway	TCA	0.0047262	0.00472866	0.00445503	0.00517414	0.00552852	0.00544448	0.00488284	0.00429861	0.00415032	0.0050533	0.00559926	0.00459594	0.00431026	0.00465477	0.00460451	0.00520668	0.00530741	0.00473496	0.00507994	0.00365813	0.0043215	0.00449909	0.005316	0.00531942	0.269648	0.182844	0.276907	0.314422	0.223143	0.1587	0.18565	0.265661	0.431348	0.322301	0.181472	0.39343	0.295306	0.243083	0.264461	0.316761	0.452151	0.346977	0.337173	0.291368	0.258293	0.313584	0.225051
Predicted Pathway	Pathway	TCA-GLYOX-BYPASS	0.000172708	8.45769e-05	0.000234876	0.000237156	0.000255502	0.000241041	9.27844e-05	0.000142556	8.34294e-05	0.000179039	0.000119693	0.000147516	8.46337e-05	0.000181364	3.19728e-05	7.67674e-05	0.000334758	0.00021725	9.23656e-05	3.56445e-05	0.00022591	0.000207017	8.41024e-05	0.00012802	0	0.0359178	0	0	0	0.000659825	0	0.00303383	0	0.00378165	0.00819884	0.0374128	0.0149165	0.00919648	0.00540139	0.00755704	0.0252977	0.0188869	0.0415374	0.00532644	0.0130196	0.0168309	0.00698994
Predicted Pathway	Pathway	TEICHOICACID-PWY	0.00014937	0.000176066	0.000212056	0.000228901	8.18848e-05	0.000201179	0.000104647	0.000188579	0.000132955	0.000123992	0.000132472	0.000246478	0.000246244	0.000245287	0.000212122	0.000150681	0.000178314	0.000153518	0.000353022	0.000306172	7.32798e-05	0.000256573	0.000157795	0.000248785	0.250648	0.0964886	0.274232	0.210579	0.310992	0.176747	0.23087	0.0902529	0.11246	0.218715	0.249878	0.190115	0.0386979	0.0668232	0.0626575	0.0713233	0.0237922	0.034887	0.0137976	0.0588864	0.0394134	0.0430315	0.0218985
Predicted Pathway	Pathway	THISYN-PWY	0.00446821	0.00459257	0.00379493	0.00495691	0.00524705	0.00505744	0.00475128	0.00407652	0.0043571	0.00511152	0.00508646	0.00462962	0.00465294	0.00416195	0.00446407	0.00526791	0.0048487	0.00436264	0.00465853	0.00347836	0.00455721	0.00436204	0.00519799	0.00493983	0.186814	0.189665	0.285524	0.23016	0.234725	0.292704	0.3104	0.422327	0.414448	0.245986	0.294551	0.32435	0.273628	0.237559	0.255796	0.29704	0.410772	0.347016	0.349043	0.284486	0.25635	0.31825	0.252414
Predicted Pathway	Pathway	THREOCAT-PWY	0	0	0	0	0	0	0	0	0	0	0	0	0	0	0	0	0	0	0	0	0	0	1.28189e-05	0	0	0.0227461	0	0	0	0	0	0.00323215	0	0.00437909	0.0074557	0.0355114	0	0	0	0	0	0	0.00981134	0.00101558	0	0	0
Predicted Pathway	Pathway	THRESYN-PWY	0.00909627	0.00878773	0.00900351	0.00885937	0.0085827	0.00897659	0.00900843	0.00931155	0.00907927	0.00902712	0.00884016	0.00895636	0.00923936	0.00884311	0.00889079	0.00900204	0.00883928	0.00885579	0.00906151	0.00965758	0.00910976	0.00917829	0.00911182	0.00881102	0.748116	0.829699	0.717844	0.823788	0.733599	0.802105	0.715626	0.858194	0.825623	0.690629	0.773867	0.809388	0.942924	0.97079	0.937121	0.925635	0.941545	0.97418	0.959649	0.963224	0.94176	0.929207	0.948186
Predicted Pathway	Pathway	TRNA-CHARGING-PWY	0.00825809	0.00804049	0.0080737	0.00807332	0.00794054	0.00811616	0.00824917	0.00843522	0.00829535	0.00826429	0.00818162	0.00818211	0.00842565	0.00810275	0.00806183	0.00837589	0.00800565	0.00800051	0.00820031	0.00864517	0.00821728	0.00825481	0.00836196	0.00800793	0.856355	0.886759	0.80687	0.76988	0.806015	0.876858	0.866473	0.815167	0.781642	0.793402	0.771363	0.733275	0.866761	0.899576	0.87047	0.860206	0.864485	0.905072	0.895465	0.881887	0.873576	0.841519	0.887585
Predicted Pathway	Pathway	TRPSYN-PWY	0.00628472	0.00639249	0.00624339	0.00633567	0.00654252	0.00639329	0.00637154	0.00610483	0.0061274	0.00638258	0.00678737	0.00608386	0.0061128	0.00634963	0.00604701	0.0064633	0.00634304	0.00622881	0.00664757	0.00618101	0.00584841	0.00616533	0.00645127	0.00609646	0.408081	0.307478	0.411159	0.518307	0.4932	0.408172	0.360926	0.47419	0.496947	0.38407	0.491592	0.532188	0.69852	0.817421	0.772511	0.78705	0.722454	0.779815	0.767569	0.654255	0.803177	0.704869	0.808784
Predicted Pathway	Pathway	TYRFUMCAT-PWY	0.000152094	0.000327997	0.000137798	0.00019391	0.000399901	0.000235088	0.00027192	0.000180808	0.000128035	0.000242114	0.000366995	0.000221926	0.000157377	0.000140445	0.000320169	0.000169275	0.000362161	0.000249621	0.000203609	0.000156011	0.000244254	0.00032137	0.000210349	0.000214691	0	0	0	0	0	0.000275296	0	0	0	0	0	0	0.00146519	0.00277894	0.00107184	0.00946778	0.0129281	0.00506129	0	0	0.00371059	0.000272019	0.00340178
Predicted Pathway	Pathway	UBISYN-PWY	5.65744e-05	6.45719e-05	3.63e-05	4.87463e-05	6.70147e-05	8.44959e-06	0.000143797	7.36531e-06	7.1289e-06	6.3868e-05	6.58803e-05	8.3725e-05	8.87939e-06	1.72416e-05	5.11576e-05	9.44757e-05	6.93538e-05	3.94882e-05	8.33312e-05	0	1.81224e-05	3.28412e-05	1.96847e-05	2.20877e-05	0	0.0162866	0	0	0	0.000520439	0	0.00178523	0	0.0018057	0.00330083	0.019079	0.000735124	0.0073591	0.00157004	0.0014961	0	0.000824395	0.00756705	0.000561497	0	0.000973999	0
Predicted Pathway	Pathway	UDPNAGSYN-PWY	0.00621017	0.00604448	0.006414	0.00604241	0.00568577	0.00621003	0.00633723	0.00678522	0.00639905	0.0059712	0.0056531	0.0062254	0.00622658	0.0061395	0.00620131	0.00636932	0.00610121	0.00595884	0.00628277	0.00705639	0.00623908	0.00630175	0.0063141	0.00606044	0.664971	0.780188	0.568543	0.387109	0.526664	0.626305	0.677422	0.44758	0.413488	0.613417	0.471787	0.391921	0.642839	0.595573	0.611579	0.607438	0.582573	0.645229	0.625151	0.64794	0.575145	0.616229	0.618829
Predicted Pathway	Pathway	VALDEG-PWY	1.2244e-05	0	0	0	0	0	2.75118e-05	0	0	0	0	0	0	0	0	0	1.21126e-05	0	0	0	0	0	0	0	0	0	0	0	0	0	0	0	0	0	0	0	0	0.00617401	0	0.000657102	0	0	0	0	0	0	0
Predicted Pathway	Pathway	VALSYN-PWY	0.0089512	0.00895855	0.0087692	0.00887063	0.00886126	0.00890695	0.0089936	0.00871634	0.00890115	0.00916534	0.0092472	0.0087985	0.00894278	0.00892811	0.00891817	0.00897488	0.00881547	0.00893714	0.00897644	0.00873439	0.00867778	0.00891984	0.00900751	0.00892598	0.779933	0.822328	0.744417	0.907755	0.723065	0.870488	0.696838	0.859005	0.855919	0.821469	0.910431	0.900744	0.98651	1.05128	1.02171	1.00877	1.01374	1.03713	0.999289	0.955019	1.02605	0.941205	1.05562
[truncated: 1 more columns]

## Sheet: Fig. 2
1. alpha diversity for dams (Fig. 2a)
Treatment	CON	CON	CON	CON	CON	CON	OCT	OCT	OCT	OCT	OCT	OCT	CON	CON	CON	CON	CON	CON	OCT	OCT	OCT	OCT	OCT	OCT
Day	-60d	-60d	-60d	-60d	-60d	-60d	-60d	-60d	-60d	-60d	-60d	-60d	0d	0d	0d	0d	0d	0d	0d	0d	0d	0d	0d	0d
Animals	Dam	Dam	Dam	Dam	Dam	Dam	Dam	Dam	Dam	Dam	Dam	Dam	Dam	Dam	Dam	Dam	Dam	Dam	Dam	Dam	Dam	Dam	Dam	Dam
Individual Name	C-1	C-2	C-3	C-4	C-5	C-6	O-1	O-2	O-3	O-4	O-5	O-6	C-1	C-2	C-3	C-4	C-5	C-6	O-1	O-2	O-3	O-4	O-5	O-6
Sample_id	D_C-1_-60d	D_C-2_-60d	D_C-3_-60d	D_C-4_-60d	D_C-5_-60d	D_C-6_-60d	D_O-1_-60d	D_O-2_-60d	D_O-3_-60d	D_O-4_-60d	D_O-5_-60d	D_O-6_-60d	D_C-1_0d	D_C-2_0d	D_C-3_0d	D_C-4_0d	D_C-5_0d	D_C-6_0d	D_O-1_0d	D_O-2_0d	D_O-3_0d	D_O-4_0d	D_O-5_0d	D_O-6_0d
OTU	243	319	172	199	241	266	240	266	182	231	285	232	228	295	254	179	293	545	183	157	184	207	255	273
chao1	247	335	174	201	247	270	243	274	186	232	296	236	235	311	264	179	303	720	183	157	187	210	262	281
simpson	0.9841	0.988742	0.978676	0.984085	0.989124	0.987428	0.987702	0.983753	0.979505	0.988274	0.989599	0.983579	0.984975	0.988521	0.983357	0.984404	0.988175	0.990028	0.984913	0.972847	0.978403	0.982717	0.988273	0.989464
shannon	6.92753	7.33802	6.43639	6.81078	7.15886	7.16971	7.15819	6.95726	6.41575	7.10402	7.34061	6.84833	6.87054	7.22311	6.89303	6.69615	7.30947	7.9237	6.75577	6.16332	6.38724	6.72543	7.16965	7.36759
2. alpha diversity for calves (Fig. 2b)
Treatment	CON	CON	CON	CON	CON	CON	OCT	OCT	OCT	OCT	OCT	OCT	CON	CON	CON	CON	CON	CON	OCT	OCT	OCT	OCT	OCT	OCT
Day	30d	30d	30d	30d	30d	30d	30d	30d	30d	30d	30d	30d	180d	180d	180d	180d	180d	180d	180d	180d	180d	180d	180d	180d
Animals	calf	calf	calf	calf	calf	calf	calf	calf	calf	calf	calf	calf	calf	calf	calf	calf	calf	calf	calf	calf	calf	calf	calf	calf
Individual Name	C-1	C-2	C-3	C-4	C-5	C-6	O-1	O-2	O-3	O-4	O-5	O-6	C-1	C-2	C-3	C-4	C-5	C-6	O-1	O-2	O-3	O-4	O-5	O-6
Sample_id	c_C-1_30d	c_C-2_30d	c_C-3_30d	c_C-4_30d	c_C-5_30d	c_C-6_30d	c_O-1_30d	c_O-2_30d	c_O-3_30d	c_O-4_30d	c_O-5_30d	c_O-6_30d	c_C-1_180d	c_C-2_180d	c_C-3_180d	c_C-4_180d	c_C-5_180d	c_C-6_180d	c_O-1_180d	c_O-2_180d	c_O-3_180d	c_O-4_180d	c_O-5_180d	c_O-6_180d
OTU	78	47	89	79	67	95	62	120	86	54	62	76	196	205	197	196	164	176	142	179	208	222	172	171
chao1	84	47	92	79	67	98	63	125	87	55	70	77	203	206	201	198	164	176	142	183	212	230	174	173
simpson	0.947324	0.855778	0.953376	0.966354	0.93849	0.963555	0.939331	0.970095	0.964584	0.924358	0.936282	0.956034	0.981729	0.988664	0.987208	0.986196	0.979647	0.980041	0.974759	0.980557	0.984197	0.981739	0.985522	0.977396
shannon	5.01638	3.70393	5.28266	5.40936	4.82222	5.46411	4.68638	5.83628	5.35569	4.48121	4.70669	5.21132	6.60618	6.95733	6.87259	6.82835	6.53033	6.52523	6.11838	6.4519	6.85709	6.76452	6.64702	6.36447

## Sheet: Fig. 3
1. Relative abundance of bacterial phyla for dams (Fig. 3a)
Treatment	CON	CON	CON	CON	CON	CON	OCT	OCT	OCT	OCT	OCT	OCT	CON	CON	CON	CON	CON	CON	OCT	OCT	OCT	OCT	OCT	OCT
Day	-60d	-60d	-60d	-60d	-60d	-60d	-60d	-60d	-60d	-60d	-60d	-60d	0d	0d	0d	0d	0d	0d	0d	0d	0d	0d	0d	0d
Animals	Dam	Dam	Dam	Dam	Dam	Dam	Dam	Dam	Dam	Dam	Dam	Dam	Dam	Dam	Dam	Dam	Dam	Dam	Dam	Dam	Dam	Dam	Dam	Dam
Individual Name	C-1	C-2	C-3	C-4	C-5	C-6	O-1	O-2	O-3	O-4	O-5	O-6	C-1	C-2	C-3	C-4	C-5	C-6	O-1	O-2	O-3	O-4	O-5	O-6
Sample_id	D_C-1_-60d	D_C-2_-60d	D_C-3_-60d	D_C-4_-60d	D_C-5_-60d	D_C-6_-60d	D_O-1_-60d	D_O-2_-60d	D_O-3_-60d	D_O-4_-60d	D_O-5_-60d	D_O-6_-60d	D_C-1_0d	D_C-2_0d	D_C-3_0d	D_C-4_0d	D_C-5_0d	D_C-6_0d	D_O-1_0d	D_O-2_0d	D_O-3_0d	D_O-4_0d	D_O-5_0d	D_O-6_0d
Firmicutes	0.715044	0.685846	0.793801	0.626397	0.59048	0.646026	0.673537	0.761422	0.742523	0.654924	0.608971	0.722367	0.726505	0.68998	0.728501	0.657948	0.648787	0.734128	0.676848	0.803293	0.717246	0.750284	0.63485	0.643098
Bacteroidetes	0.204883	0.187212	0.140551	0.22486	0.285979	0.22251	0.214756	0.150501	0.18025	0.232345	0.301189	0.180157	0.231257	0.175468	0.198608	0.228422	0.225893	0.196773	0.169372	0.131067	0.215962	0.197463	0.250466	0.227635
Proteobacteria	0.00424628	0.0199642	0.00925527	0.0179236	0.0290795	0.00585193	0.0166263	0.00165144	0.00633012	0.00901196	0.010212	0.00609225	0.00739176	0.00390521	0.00655201	0.0154025	0.00682677	0.00883062	0.0132422	0.00577293	0.00856311	0.00776221	0.0149275	0.00620699
Actinobacteria	0.0048529	0.00348432	0.000860956	0.00232775	0.00259307	0.00217746	0.00190509	0.00638556	0.00443108	0.00442405	0.000646329	0.00290107	0.0161035	0.0439336	0.003003	0.0043592	0.00170669	0.00232006	0.00256301	0.00684199	0.00376777	0.00227187	0.00617195	0.0163271
Euryarchaeota	0.0353352	0.0355966	0.0154972	0.0642458	0.0301908	0.0737616	0.00831313	0.0477816	0.0512739	0.0363756	0.0131851	0.0455469	0.00778775	0.0442886	0.0219765	0.030805	0.0386444	0.0103773	0.0773174	0.0145392	0.0332249	0.0177963	0.0429166	0.0543786
Verrucomicrobia	0	0.00998211	0.0187258	0.0160615	0.015188	0.0102069	0.0258053	0.00737642	0.00775439	0.0124529	0.00969493	0.00870322	0.00092397	0.00736665	0.00655201	0.0162743	0.0202365	0.0130571	0.0198633	0	0.00822059	0.00132526	0.0124874	0.00242882
Kiritimatiellaeota	0.0116773	0.0133723	0.00408954	0.0109404	0.0122245	0.00993468	0.0195705	0.00495431	0.000474759	0.021301	0.020424	0.0131999	0.00356389	0.00328393	0.0110565	0.0110433	0.0154821	0.00857883	0.0196497	0.00256575	0.0027402	0.0034078	0.0167935	0.0198354
Rare texa	0.0239612	0.0445428	0.0172191	0.0372439	0.0342656	0.0295318	0.0394874	0.0199273	0.00696313	0.029166	0.0356774	0.0210328	0.00646779	0.0317742	0.023751	0.0357454	0.0424235	0.0259343	0.0211448	0.0359205	0.0102757	0.0196895	0.0213865	0.0300904
Statistical value for bacterial phyla
Day	-60d				0d
Statistical value	p-value (Shapiro-Wilk test)	p-value (Wilcoxon test)	F-value	p-value (Student's t-test or Welch’s t-test)	p-value (Shapiro-Wilk test)	p-value (Wilcoxon test)	F-value	p-value (Student's t-test)
Firmicutes	0.968		0.642128	0.65	0.547		0.253341	0.834
Bacteroidetes	0.588		0.82628	0.969	0.415		0.182194	0.599
Proteobacteria	0.174		0.181663	0.2	0.063		0.955157	0.582
Actinobacteria	0.854		0.375181	0.481	0.0002	0.872
Euryarchaeota	0.843		0.713846	0.476	0.523		0.333091	0.236
Verrucomicrobia	0.675		0.914143	0.946	0.272		0.855966	0.452
Kiritimatiellaeota	0.557		0.0496108	0.470209	0.052		0.205159	0.633
Rare texa	0.95		0.672266	0.381	0.93		0.485176	0.477
2. Relative abundance of bacterial genera for dams (Fig. 3b)
Treatment	CON	CON	CON	CON	CON	CON	OCT	OCT	OCT	OCT	OCT	OCT	CON	CON	CON	CON	CON	CON	OCT	OCT	OCT	OCT	OCT	OCT
Day	-60d	-60d	-60d	-60d	-60d	-60d	-60d	-60d	-60d	-60d	-60d	-60d	0d	0d	0d	0d	0d	0d	0d	0d	0d	0d	0d	0d
Animals	Dam	Dam	Dam	Dam	Dam	Dam	Dam	Dam	Dam	Dam	Dam	Dam	Dam	Dam	Dam	Dam	Dam	Dam	Dam	Dam	Dam	Dam	Dam	Dam
Individual Name	C-1	C-2	C-3	C-4	C-5	C-6	O-1	O-2	O-3	O-4	O-5	O-6	C-1	C-2	C-3	C-4	C-5	C-6	O-1	O-2	O-3	O-4	O-5	O-6
Sample_id	D_C-1_-60d	D_C-2_-60d	D_C-3_-60d	D_C-4_-60d	D_C-5_-60d	D_C-6_-60d	D_O-1_-60d	D_O-2_-60d	D_O-3_-60d	D_O-4_-60d	D_O-5_-60d	D_O-6_-60d	D_C-1_0d	D_C-2_0d	D_C-3_0d	D_C-4_0d	D_C-5_0d	D_C-6_0d	D_O-1_0d	D_O-2_0d	D_O-3_0d	D_O-4_0d	D_O-5_0d	D_O-6_0d
Clostridium sensu stricto 1	0.0423112	0.0452962	0.128713	0.0274674	0.0107427	0.00748503	0.0554209	0.0477816	0.0840323	0.022448	0.0161582	0.0636786	0.0547782	0.0685187	0.0932296	0.0293519	0.0463245	0.115733	0.0337463	0.106479	0.0916253	0.068156	0.0097603	0.0477668
Bacteroides	0.0436761	0.0288163	0.0215239	0.0491155	0.0496388	0.0406913	0.0457222	0.029836	0.0439943	0.0576766	0.0592037	0.0332173	0.0472545	0.0243188	0.0263445	0.04737	0.0390101	0.0386857	0.0467749	0.0354928	0.0604556	0.0323741	0.0423425	0.0342734
LachnospiraceaeOther	0.0377616	0.0417177	0.0318554	0.0384078	0.0551954	0.0406913	0.0446831	0.0290653	0.0235797	0.057185	0.0532575	0.0382942	0.0283791	0.0341706	0.028119	0.0188899	0.0291357	0.0460955	0.0390859	0.0235194	0.0162699	0.0425975	0.0225348	0.0298205
Ruminococcaceae UCG-005	0.119503	0.071664	0.115583	0.134777	0.100389	0.112139	0.13249	0.0901684	0.097009	0.138456	0.123061	0.0932695	0.120908	0.0884885	0.0864046	0.144725	0.109106	0.0913456	0.110636	0.113321	0.101558	0.110564	0.143821	0.0761031
Romboutsia	0.096603	0.05735	0.127637	0.073324	0.0353769	0.0673653	0.0595774	0.0982054	0.126128	0.0485007	0.0302482	0.100522	0.100317	0.0676311	0.119574	0.0685847	0.0653419	0.0902486	0.061085	0.114176	0.117486	0.103938	0.0440649	0.0789367
Turicibacter	0.0447376	0.0360674	0.0503659	0.0197858	0.0177811	0.0235438	0.0379286	0.0596719	0.0462098	0.0262166	0.0045243	0.0483029	0.0378828	0.0309754	0.0435435	0.0273176	0.0363282	0.0277508	0.0367364	0.0829592	0.060113	0.0441121	0.0348787	0.0364323
Rikenellaceae RC9 gut group	0.0318471	0.0285338	0.0182953	0.0295624	0.0513058	0.0495373	0.0268445	0.0212485	0.025004	0.0288383	0.0561013	0.0208877	0.0393347	0.0264489	0.0271635	0.0287707	0.035231	0.0345851	0.0339598	0.0111182	0.0356225	0.0467626	0.0368882	0.0318446
Ruminococcus 2	0.00348802	0.0420944	0.00624193	0	0.0383404	0.00503538	0.00277104	0.0311571	0.0170913	0.00770113	0.00646329	0.00420656	0.0182154	0.0219224	0.0124215	0.0110433	0.00353529	0.00483796	0.00234942	0.00791105	0	0	0.0218171	0.00458777
Methanobrevibacter	0.0303306	0.0279687	0.0131296	0.0612197	0.0190776	0.0715841	0.0053689	0.0477816	0.0512739	0.0321154	0.00840228	0.0414853	0.00778775	0.0434898	0.0187005	0.0302238	0.0358405	0.00708608	0.074968	0.0145392	0.032026	0.016471	0.0404765	0.0534341
Paeniclostridium	0.0433728	0.025897	0.0479983	0.0153631	0.0129654	0.0381056	0.0193973	0.041396	0.0428865	0.0209733	0.0116339	0.0483029	0.0480465	0.0292003	0.039312	0.0340017	0.0359625	0.0324808	0.0226399	0.0701304	0.0518924	0.0533889	0.023396	0.0362974
Cellulosilyticum	0.0177434	0.0135606	0.0163582	0.00302607	0.00129654	0.00204137	0.0117769	0.0136519	0.0280108	0.00327708	0.000258532	0.00232086	0.0113516	0.0394071	0.0236145	0.00319675	0.00707058	0.0185605	0.0196497	0.0153945	0.0172975	0.0193109	0.00488015	0.0194306
Christensenellaceae R-7 group	0.0394298	0.03748	0.0520878	0.0398045	0.0453788	0.0391943	0.0488396	0.0402951	0.0324418	0.0394888	0.0595915	0.037859	0.031415	0.0477501	0.044499	0.0444638	0.0553456	0.0511133	0.0478428	0.0314304	0.0243192	0.0486558	0.0502368	0.0353529
RuminococcaceaeOther	0.0169851	0.0083812	0.00753336	0.011406	0.0138915	0.0172836	0.00900589	0.0107894	0.00727963	0.0103228	0.0131851	0.00304613	0.00884372	0.00674536	0.00696151	0.00959024	0.00804584	0.0135607	0.00555318	0.00256575	0.00565165	0.00908747	0.0146404	0.0126838
Lachnospiraceae NK3A20 group	0.0154686	0.0418118	0.0167886	0.0235102	0.00111132	0.00911813	0.00658123	0.0181658	0.0139263	0.00688186	0.00969493	0.0443864	0.0142555	0.0241413	0.00955501	0.0168556	0.00658296	0.00257185	0.0198633	0.0158221	0.0101045	0.00586899	0.0183723	0.00836594
Alistipes	0.0294207	0.036915	0.0275506	0.038175	0.0476014	0.0299401	0.0426048	0.0209182	0.0362399	0.0478453	0.0416236	0.0409051	0.0405227	0.027514	0.0410865	0.0447544	0.0271852	0.0253768	0.0147373	0.013684	0.0380202	0.0338887	0.0390412	0.037107
Ruminococcaceae UCG-010	0.0303306	0.0404935	0.0204477	0.023743	0.0444527	0.0306206	0.0465882	0.0214687	0.0205729	0.040308	0.0374871	0.0287206	0.0435586	0.0270702	0.042315	0.045045	0.0449835	0.0317614	0.0339598	0.0262989	0.0277445	0.051117	0.0536816	0.0503306
Prevotellaceae UCG-003	0.0171368	0.0224127	0.00904003	0.0135009	0.0370439	0.0202776	0.017319	0.0186062	0.0148758	0.012289	0.0210703	0.0175515	0.032339	0.0239638	0.01911	0.0212148	0.0253566	0.0171037	0.0168731	0.0130425	0.0222641	0.0263158	0.0380365	0.0107948
Uncultured Ruminococcaceae	0.00894753	0.0137489	0.0049505	0.000465549	0.0101871	0.00816549	0.00917908	0.0078168	0.00332331	0.00917582	0.047182	0.00522193	0.00369588	0.00541404	0.00532351	0.00610288	0.00572961	0.00438833	0.00576677	0.00748343	0.00959068	0.00530102	0.00961676	0.00755634
Lachnospiraceae NK4A136 group	0.00955414	0.0286279	0.00817908	0.00721601	0.00555658	0.00585193	0.00259785	0.00231201	0.0117107	0.00442405	0.00310238	0.00116043	0	0.0290228	0.00573301	0.00348736	0.00950872	0.00647459	0.0412217	0.00641437	0.00513787	0	0.00947323	0.00539738
[Eubacterium] coprostanoligenes group	0.0104641	0.0245786	0.0159277	0.018622	0.0238933	0.0366086	0.0242466	0.0347903	0.0218389	0.0298214	0.0336091	0.00942849	0.0216473	0.0168634	0.0197925	0.0337111	0.0240156	0.0282184	0.0252029	0.0324995	0.0130159	0.0306702	0.0205253	0.0337336
Phascolarctobacterium	0.0157719	0.0116772	0.0126991	0.0153631	0.0250046	0.0138813	0.0171458	0.0171749	0.0178826	0.0132722	0.0222337	0.0133449	0.0104277	0.00869797	0.012285	0.0087184	0.0154821	0.0127513	0.00854336	0.0124011	0.0152423	0.0141992	0.00818143	0.00904062
Ruminococcaceae UCG-013	0.0128905	0.00762784	0.00624193	0.0109404	0.0327838	0.0125204	0.00363699	0.0167346	0.00743789	0.0163854	0.0129266	0.00855817	0.0244192	0.013047	0.00778051	0.0043592	0.0184079	0.0106471	0.00427168	0.0121873	0.00685049	0.0193109	0.0119133	0.0138983
Clostridioides	0.0210798	0.0134664	0.0204477	0.0148976	0.00889054	0.0258574	0.0178386	0.0268634	0.0186738	0.0113059	0.0127973	0.0221932	0.030227	0.0154433	0.0227955	0.0119151	0.0191393	0.0136146	0.0183682	0.025016	0.0159274	0.0132526	0.0182288	0.0130887
Uncultured p-2534-18B5 gut group bacterium	0.00849257	0.00480271	0.014421	0.0174581	0.00537137	0.011976	0.0171458	0.00913795	0	0	0.012668	0.00725268	0.00805174	0.0109168	0.02184	0.00842778	0.0165793	0.0158987	0.0143101	0.00641437	0.00530913	0.00283983	0.00832496	0.020645
Prevotellaceae UCG-004	0.0194116	0.0125247	0.0187258	0.0169926	0.0157437	0.0174197	0.0148944	0.0110096	0.015034	0.0203179	0.0142192	0.0143603	0.0163675	0.0162421	0.0135135	0.0200523	0.0162136	0.0103773	0.0145237	0.0100492	0.0145573	0.0248012	0.0192335	0.016597
Akkermansia	0	0.00998211	0.0187258	0.0160615	0.015188	0.0102069	0.0240734	0.00737642	0.00775439	0.0124529	0.00969493	0.00870322	0.00092397	0.00710038	0.00627901	0.0162743	0.0202365	0.0130571	0.0198633	0	0.00822059	0.00132526	0.0124874	0.00242882
Family XIII AD3011 group	0.00909918	0.00696864	0.0101162	0.00744879	0.0122245	0.0151062	0.0133356	0.0110096	0.00363982	0.00720957	0.00840228	0.019002	0.0145195	0.0102956	0.00805351	0.01424	0.00889918	0.00976584	0.00704827	0.0149669	0.010447	0.00833018	0.0117698	0.00985022
Rare texa	0.224143	0.259535	0.158416	0.272346	0.263567	0.237752	0.242986	0.215568	0.182149	0.275111	0.2712	0.223818	0.18453	0.2352	0.194649	0.247312	0.235402	0.225909	0.220419	0.174685	0.183251	0.167361	0.231376	0.264202
Statistical value for bacterial genera
Day	-60d				0d
Statistical value	p-value (Shapiro-Wilk test)	p-value (Wilcoxon test)	F-value	p-value (Student's t-test)	p-value (Shapiro-Wilk test)	p-value (Wilcoxon test)	F-value	p-value (Student's t-test or Welch’s t-test)
Clostridium sensu stricto 1	0.159		0.24917	0.831	0.891		0.778074	0.678
Bacteroides	0.808		0.897709	0.395	0.857		0.896188	0.437
LachnospiraceaeOther	0.706		0.267242	0.991	0.801		0.784651	0.748
Ruminococcaceae UCG-005	0.776		0.99899	0.789	0.467		0.912078	0.85
Romboutsia	0.513		0.780864	0.964	0.424		0.505958	0.932
Turicibacter	0.872		0.45823	0.611	0.005	0.0782
Rikenellaceae RC9 gut group	0.028	0.336			0.225		0.0979217	0.885
Ruminococcus 2	0.0053	0.872			0.12		0.77658	0.218
Methanobrevibacter	0.841		0.709781	0.636	0.462		0.372255	0.217
Paeniclostridium	0.071		0.946219	0.986	0.371		0.0381382	0.456464
Cellulosilyticum	0.074		0.522859	0.871	0.211		0.0887156	0.841
Christensenellaceae R-7 group	0.083		0.245127	0.854	0.177		0.556852	0.293
RuminococcaceaeOther	0.903		0.697938	0.132	0.805		0.202117	0.788
Lachnospiraceae NK3A20 group	0.047	0.748			0.931		0.526852	0.854
Alistipes	0.708		0.655308	0.5	0.172		0.493284	0.424
Ruminococcaceae UCG-010	0.227		0.780821	0.886	0.175		0.309369	0.821
Prevotellaceae UCG-003	0.042	0.748			0.901		0.201268	0.682
Uncultured Ruminococcaceae	0.0001	0.872			0.178		0.145036	0.0148
Lachnospiraceae NK4A136 group	0.0017	0.037			0.0011	0.936
[Eubacterium] coprostanoligenes group	0.639		0.921004	0.475	0.577		0.560343	0.654
Phascolarctobacterium	0.127		0.440107	0.651	0.093		0.737687	0.941
Ruminococcaceae UCG-013	0.0199	1			0.654		0.501342	0.653
Clostridioides	0.885		0.902748	0.812	0.175		0.363064	0.651
Uncultured p-2534-18B5 gut group bacterium	0.621		0.525569	0.452	0.531		0.667683	0.281
Prevotellaceae UCG-004	0.966		0.67206	0.275	0.574		0.362629	0.642
Akkermansia	0.822		0.913164	0.996	0.264		0.869714	0.465
Family XIII AD3011 group	0.897		0.251202	0.915	0.222		0.987491	0.733
Rare texa	0.172		0.720295	0.971	0.418		0.383081	0.48

## Sheet: Fig. 4
1. Relative abundance of bacterial phyla for calves (Fig. 4a)
Treatment	CON	CON	CON	CON	CON	CON	OCT	OCT	OCT	OCT	OCT	OCT	CON	CON	CON	CON	CON	CON	OCT	OCT	OCT	OCT	OCT	OCT
Day	30d	30d	30d	30d	30d	30d	30d	30d	30d	30d	30d	30d	180d	180d	180d	180d	180d	180d	180d	180d	180d	180d	180d	180d
Animals	calf	calf	calf	calf	calf	calf	calf	calf	calf	calf	calf	calf	calf	calf	calf	calf	calf	calf	calf	calf	calf	calf	calf	calf
Individual Name	C-1	C-2	C-3	C-4	C-5	C-6	O-1	O-2	O-3	O-4	O-5	O-6	C-1	C-2	C-3	C-4	C-5	C-6	O-1	O-2	O-3	O-4	O-5	O-6
Sample_id	c_C-1_30d	c_C-2_30d	c_C-3_30d	c_C-4_30d	c_C-5_30d	c_C-6_30d	c_O-1_30d	c_O-2_30d	c_O-3_30d	c_O-4_30d	c_O-5_30d	c_O-6_30d	c_C-1_180d	c_C-2_180d	c_C-3_180d	c_C-4_180d	c_C-5_180d	c_C-6_180d	c_O-1_180d	c_O-2_180d	c_O-3_180d	c_O-4_180d	c_O-5_180d	c_O-6_180d
Firmicutes	0.724342	0.861913	0.756598	0.799485	0.864513	0.747162	0.667165	0.538219	0.564228	0.7264	0.890145	0.708621	0.815148	0.840689	0.836224	0.789194	0.717874	0.792898	0.758252	0.810457	0.852794	0.772757	0.845438	0.804533
Bacteroidetes	0.101357	0.0495241	0.203236	0.152217	0.0694395	0.211176	0.198638	0.382775	0.369218	0.137745	0.0536551	0.221034	0.128969	0.106627	0.0941159	0.127041	0.245346	0.167179	0.195026	0.139323	0.0856928	0.169713	0.0912334	0.140069
Proteobacteria	0.00162356	0.054041	0.00414178	0	0	0.000873145	0.0023252	0.00840238	0.00786469	0.00552727	0.021686	0.0393103	0.010045	0.0145719	0.021491	0.0268153	0.00627943	0.00537428	0.0146444	0.0157585	0.0265598	0.0138257	0.0318552	0.00739692
Actinobacteria	0.171402	0.0319406	0.0321711	0.0477039	0.0603356	0.0266933	0.131872	0.0608006	0.0574207	0.130327	0.033089	0.0308046	0.0334834	0.00224184	0.00251964	0.00530997	0.00381251	0.00211132	0.0134821	0.0164948	0.00125282	0.00640252	0.002421	0.00440667
Euryarchaeota	0	0.000967898	0	0	0.00571225	0.00511413	0	0.00688528	0.0012685	0	0.00142537	0.000229885	0.010045	0.0205969	0.0300874	0.0290721	0.0181655	0.0166987	0.0083682	0.0123711	0.015535	0.0142897	0.00840979	0.0226629
Rare texa	0.00127566	0.00161316	0.00385282	0.000593824	0	0.00898092	0	0.00291749	0	0	0	0	0.0023092	0.0152725	0.0155625	0.0225674	0.00852209	0.015739	0.0102278	0.00559647	0.0181659	0.023012	0.0206422	0.0209317
Statistical value for bacterial phyla
Day	30d				180d
Statistical value	p-value (Shapiro-Wilk test)	p-value (Wilcoxon test)	F-value	p-value (Student's t-test)	p-value (Shapiro-Wilk test)	p-value (Wilcoxon test)	F-value	p-value (Student's t-test)
Firmicutes	0.497		0.125624	0.0846	0.569		0.712998	0.724
Bacteroidetes	0.159		0.189603	0.138	0.332		0.593262	0.783
Proteobacteria	0.0014	0.0776			0.348		0.912282	0.424
Actinobacteria	0.0062	0.423			0.0008	0.631
Euryarchaeota	0.0016	0.739			0.367		0.443897	0.0895
Rare texa	0.0005	0.0493			0.347		0.984983	0.458
2. Relative abundance of bacterial genera for calves (Fig. 4b)
Treatment	CON	CON	CON	CON	CON	CON	OCT	OCT	OCT	OCT	OCT	OCT	CON	CON	CON	CON	CON	CON	OCT	OCT	OCT	OCT	OCT	OCT
Day	30d	30d	30d	30d	30d	30d	30d	30d	30d	30d	30d	30d	180d	180d	180d	180d	180d	180d	180d	180d	180d	180d	180d	180d
Animals	calf	calf	calf	calf	calf	calf	calf	calf	calf	calf	calf	calf	calf	calf	calf	calf	calf	calf	calf	calf	calf	calf	calf	calf
Individual Name	C-1	C-2	C-3	C-4	C-5	C-6	O-1	O-2	O-3	O-4	O-5	O-6	C-1	C-2	C-3	C-4	C-5	C-6	O-1	O-2	O-3	O-4	O-5	O-6
Sample_id	c_C-1_30d	c_C-2_30d	c_C-3_30d	c_C-4_30d	c_C-5_30d	c_C-6_30d	c_O-1_30d	c_O-2_30d	c_O-3_30d	c_O-4_30d	c_O-5_30d	c_O-6_30d	c_C-1_180d	c_C-2_180d	c_C-3_180d	c_C-4_180d	c_C-5_180d	c_C-6_180d	c_O-1_180d	c_O-2_180d	c_O-3_180d	c_O-4_180d	c_O-5_180d	c_O-6_180d
Clostridium sensu stricto 1	0.000231938	0.405872	0	0.000791766	0	0.00898092	0	0	0.000845666	0.00232727	0.0104867	0	0.0857869	0.029284	0.0604713	0.0562857	0.00919489	0.0119002	0.030451	0.0257732	0.0395891	0.115988	0.0606524	0.0823104
Lactobacillus	0.167111	0.200516	0.224908	0.0197941	0.299357	0.114132	0.399934	0.0256739	0.0320507	0.313164	0.0623091	0.00574713	0	0	0	0	0.000672797	0	0	0	0	0	0	0
Blautia	0.114577	0.00112921	0.147852	0.158155	0.177794	0.0868155	0.08952	0.0627845	0.105201	0.160727	0.256771	0.194023	0.0199746	0.0217178	0.0280124	0.0127439	0.0163714	0.00575816	0.00348675	0.0431517	0.00676522	0.0254245	0.00955657	0.00125905
Ruminococcaceae UCG-005	0	0	0	0.00217736	0	0	0	0.0017505	0	0	0	0	0.0787438	0.104666	0.0597303	0.128501	0.22292	0.236852	0.235704	0.0913108	0.133926	0.0659738	0.0997706	0.134089
LachnospiraceaeOther	0.029688	0.00290369	0.030341	0.0560174	0.112103	0.0613696	0.0230859	0.0781888	0.0438901	0.00334545	0.00539605	0.0412644	0.130239	0.200364	0.167037	0.170185	0.0953129	0.177351	0.148536	0.0944035	0.206966	0.117751	0.216616	0.0881335
Faecalibacterium	0.0241215	0.00225843	0.0953573	0.0653207	0.00571225	0.213546	0.0282345	0.0786556	0.0842283	0.0225455	0.132254	0.133103	0.00635031	0.00546448	0.0128946	0.00743396	0.000672797	0.00364683	0.00069735	0.0116348	0	0.0118771	0.00560652	0
Bacteroides	0.0490549	0.0485562	0.102774	0.0892716	0.0581935	0.0977922	0.153795	0.147275	0.20482	0.127855	0.00834861	0.165517	0.0172036	0.0193359	0.00726249	0.0532324	0.0679525	0.0596929	0.0804277	0.0397644	0.0176647	0.030064	0.0142712	0.03305
Streptococcus	0.204337	0.00161316	0	0.097981	0.00963941	0	0.000996512	0.000816898	0	0.0174545	0.034718	0.0156322	0	0.00238195	0.00163035	0.0161954	0.00201839	0.00479846	0.00209205	0.00294551	0.00764219	0.000463951	0.000382263	0
Alloprevotella	0.00649426	0	0.0106916	0.0241489	0.000892538	0.0402894	0.00398605	0.120317	0.0747569	0.00421818	0	0.000689655	0.0128161	0.00238195	0.013191	0.00716846	0.0174927	0.0147793	0.0402139	0	0.00588825	0.0157743	0.00535168	0.00676739
Turicibacter	0.000579845	0	0	0	0	0	0	0	0	0.000436364	0	0	0.0565755	0.0187754	0.0213428	0.00530997	0.00403678	0.000575816	0.0148768	0.118262	0.0055124	0.04955	0.0327472	0.0654706
Tyzzerella 4	0.00278325	0	0.0329416	0.0700713	0.0506962	0.0049894	0.0142833	0.0117867	0.0313742	0.0261818	0.107514	0.0626437	0	0.00392322	0.00148214	0.00278773	0	0	0	0.00765832	0	0.00296929	0	0.00409191
Collinsella	0.0903398	0.0059687	0.0314005	0.0477039	0.0574795	0.0218286	0.101478	0.0280079	0.00651163	0.0733091	0.0206679	0.0287356	0	0	0	0	0	0	0	0	0	0	0	0
Acetitomaculum	0	0	0	0	0	0	0.00132868	0.0010503	0	0	0.000509061	0	0.0389101	0.0899538	0.0499481	0.0477897	0.0311729	0.0253359	0.0334728	0.0431517	0.0260586	0.0178157	0.0239551	0.0151086
Prevotella 9	0.0255132	0.000967898	0.0664612	0.0387965	0.00285612	0.0487714	0.0240824	0.0864745	0.0810148	0.00523636	0.0435756	0.0512644	0.0278259	0.00896735	0.0114125	0.0134077	0	0.00959693	0.00209205	0.0372607	0.00676522	0.0195787	0.0122324	0.0100724
Clostridium sensu stricto 13	0	0.0822713	0	0	0	0	0	0	0	0	0.000305437	0	0	0	0	0	0	0	0	0	0	0	0	0
Rikenellaceae RC9 gut group	0.00359504	0	0.000192641	0	0.00374866	0.00823251	0	0.00221729	0	0	0	0.00241379	0.0155871	0.013451	0.0170446	0.0229656	0.0820812	0.0424184	0.0167364	0.00515464	0.0139063	0.0332189	0.00688073	0.0319484
Bifidobacterium	0.0761916	0.0204872	0.000770564	0	0	0	0	0.00338429	0.0509091	0.0552727	0.00783954	0.00091954	0.0301351	0.00112092	0	0	0.000448531	0	0.0125523	0.0113402	0	0	0	0
Megasphaera	0	0.00854977	0.0257176	0	0	0.00561307	0.00880252	0.000816898	0.00118393	0.0312727	0.0639381	0.0393103	0	0	0	0	0	0	0	0	0	0	0	0
[Ruminococcus] gnavus group	0.00637829	0.00580739	0.0210942	0.0475059	0.0244556	0.00972933	0.0222554	0.00758548	0.0119239	0.0245818	0.0638363	0.0142529	0	0	0	0	0	0	0	0	0	0	0	0
Roseburia	0	0	0	0.010095	0	0	0.00182694	0.0144708	0.000676533	0	0.000407249	0	0.0233229	0.0093877	0.0634356	0.0163282	0.0251177	0.0049904	0.0102278	0.0114875	0.0360812	0.0279299	0.0559378	0.0358829
Paeniclostridium	0.00104372	0	0	0	0	0.00024947	0	0	0	0	0	0	0.0371782	0.0229788	0.02075	0.00238949	0.00134559	0.00191939	0.0032543	0.0335788	0.00776748	0.026074	0.0202599	0.0623229
Butyricicoccus	0	0.0622681	0.0114621	0.0152415	0	0.00947986	0.00498256	0.016338	0.0104017	0.0221091	0.00783954	0.0114943	0	0	0	0	0	0	0	0	0	0	0	0
[Ruminococcus] torques group	0.0230778	0	0.0144481	0.0122724	0.0533738	0.00760883	0.00548082	0.00373439	0.0208034	0.0139636	0.0049888	0.062069	0.00127006	0	0.0053357	0.00637196	0	0	0	0.0129602	0.00288148	0.00352603	0	0
Anaerostipes	0.0257451	0	0.00886149	0.0591845	0.0285612	0.00224523	0	0.000233399	0.00270613	0	0	0	0	0.00896735	0.00340892	0.0184521	0	0.00537428	0	0.000883652	0	0	0.0254842	0
Lachnospiraceae NK3A20 group	0	0	0	0.000989707	0	0	0	0	0	0	0	0.000344828	0.0175499	0.0277427	0.0197125	0.00929245	0.0103162	0.00134357	0.0323106	0.0103093	0.059133	0.0284866	0.00140163	0.0108593
Romboutsia	0.00162356	0.000645265	0.00105953	0	0.00142806	0	0.00132868	0.00221729	0.00684989	0.00349091	0.00173081	0	0.0369472	0.023119	0.0397214	0.00769946	0.00852209	0.00671785	0.0065086	0.0536082	0.0135304	0.0448177	0.0270133	0.0542965
Anaerosporobacter	0	0	0	0	0	0	0	0	0	0	0	0	0.0180118	0.00868712	0.0331999	0.0169919	0.00246692	0.0119002	0.00209205	0.0113402	0.0538712	0.0120627	0.0466361	0.0382436
Subdoligranulum	0.0117129	0	0.0340975	0.00870942	0.00428418	0.0159661	0.00880252	0.00630179	0.0471036	0.048	0.00091631	0.0117241	0.00658123	0.000700574	0.00578035	0.00185849	0	0	0	0.00162003	0	0.0028765	0.000891947	0
Ruminococcus 2	0.00115969	0.00258106	0	0	0.00410568	0.0266933	0	0.00676858	0	0	0.0125229	0	0.0290959	0.046378	0.0253446	0.0254879	0.0148015	0.0172745	0.011855	0.0356406	0.0135304	0.0184653	0.0150357	0.00692477
Christensenellaceae R-7 group	0	0	0	0	0	0	0	0	0	0	0	0	0.0127006	0.00532437	0.00296428	0.0181866	0.035434	0.025144	0.0260344	0.00382916	0.0127788	0.0114132	0.00739042	0.0232924
[Ruminococcus] gauvreauii group	0.00208744	0.000322633	0	0.0277118	0.0198144	0.0266933	0.00199302	0.00688528	0.0346723	0.000727273	0.00295256	0.00137931	0.00773583	0.0197562	0.0211946	0.0177884	0.00740076	0.00902111	0.0051139	0.0241532	0.018667	0.0100213	0.00420489	0
Olsenella	0.00487069	0.00435554	0	0	0.00285612	0.00361731	0.0303936	0.0245069	0	0.00174545	0.00458155	0.00114943	0.00127006	0	0.00163035	0.00119474	0	0.00153551	0	0.00265096	0.00100226	0.00547462	0	0.00440667
Lachnospiraceae UCG-004	0	0.00822713	0.00366018	0.00969913	0	0.0107272	0	0.012837	0.0272304	0	0.0296274	0.011954	0.0023092	0.00518425	0	0	0	0	0	0	0.0055124	0.00361882	0.00356779	0
Marvinbryantia	0	0	0	0	0	0	0	0	0	0	0	0	0.00819767	0.0176545	0.0121535	0.0120802	0.0280332	0.0203455	0.016504	0.00913108	0.0154097	0.0094646	0.00802752	0.00786906
Ruminococcaceae UCG-014	0.0173953	0	0.0170487	0.0184086	0.00624777	0.0153424	0	0.0180885	0.000591966	0	0.00152718	0.0234483	0.0023092	0.00308253	0.0117089	0.0203106	0.0156986	0.0278311	0.00302185	0.00397644	0.00576297	0.0106709	0.00853721	0.00818382
Dorea	0.0277166	0	0.00192641	0.00732383	0.0132096	0.0137208	0	0.00466799	0.00262156	0	0.00285074	0.00988506	0.00808221	0.0056046	0.00296428	0.00119474	0.018614	0.00422265	0.00627615	0.00324006	0.00526184	0.00213417	0.00535168	0.00188857
Phascolarctobacterium	0	0.00613002	0.00202273	0.00316706	0	0.00573781	0.00498256	0.0273077	0.015814	0.00189091	0.000407249	0.00091954	0.0214756	0.0117697	0.0198607	0.0107527	0.0168199	0.0266795	0.0146444	0.016053	0.015535	0.0142897	0.0124873	0.00991501
Uncultured Muribaculaceae bacterium	0.000927751	0	0	0	0	0	0	0	0	0	0	0	0.0187045	0.0201765	0.0244553	0.00849595	0.0208567	0.0149712	0.0267318	0.00191458	0.0204209	0.0214345	0.00879205	0.0174693
Methanobrevibacter	0	0.000967898	0	0	0.00571225	0.00511413	0	0.00571829	0.0012685	0	0.00142537	0	0.00646577	0.0154126	0.0246035	0.0212399	0.0139045	0.0143954	0.0083682	0.00883652	0.0132799	0.0120627	0.00764526	0.0204596
Agathobacter	0	0	0	0	0	0	0	0	0	0	0	0	0.0214756	0.00686563	0.00578035	0.0155317	0.00381251	0.0153551	0.00255695	0.00441826	0.0132799	0.0113204	0.0212793	0.0147938
Lachnospiraceae UCG-001	0	0	0	0	0	0	0	0	0	0	0	0	0.0142016	0.0154126	0.0114125	0.0094252	0.00941915	0.0113244	0.00720595	0.0110457	0.00739163	0.0038044	0.0126147	0.0122757
Rare texa	0.0816421	0.127601	0.11491	0.109462	0.0574795	0.134714	0.0684272	0.193138	0.10055	0.0401455	0.109754	0.110115	0.184967	0.204007	0.193123	0.214921	0.217089	0.186948	0.195955	0.207511	0.208218	0.213603	0.219419	0.198615
Statistical value for bacterial genera
Day	30d				180d
Statistical value	p-value (Shapiro-Wilk test)	p-value (Wilcoxon test)	F-value	p-value (Student's t-test)	p-value (Shapiro-Wilk test)	p-value (Wilcoxon test)	F-value	p-value (Student's t-test)
Clostridium sensu stricto 1	0.0001	0.739			0.575		0.766844	0.389
Lactobacillus	0.232		0.232852	0.705	0.0001	0.317
Blautia	0.998		0.788746	0.46	0.468		0.126644	0.741
Ruminococcaceae UCG-005	0.0001	0.902			0.04	1
LachnospiraceaeOther	0.377		0.545343	0.417	0.366		0.410261	0.688
Faecalibacterium	0.239		0.286816	0.757	0.143		0.494794	0.705
Bacteroides	0.9766		0.0503869	0.0656	0.318		0.867268	0.914
Streptococcus	0.0001	0.871			0.0012	0.574
Alloprevotella	0.0008	0.936			0.0171	0.521
Turicibacter	0.0001	0.902			0.03	0.109
Tyzzerella 4	0.1672		0.62307	0.44	0.0089	0.549
Collinsella	0.2045		0.671987	0.973	0	1
Acetitomaculum	0.0001	0.0585			0.0324	0.0547
Prevotella 9	0.527		0.672809	0.304	0.124		0.49809	0.666
Clostridium sensu stricto 13	0.0001	0.902			0	1
Rikenellaceae RC9 gut group	0.0017	0.171			0.0074	0.262
Bifidobacterium	0.0012	0.37			0.0001	0.721
Megasphaera	0.0067	0.0761			0	1
[Ruminococcus] gnavus group	0.0139	0.423			0	1
Roseburia	0.0001	0.153			0.202		0.678259	0.609
Paeniclostridium	0.0001	0.139			0.101		0.450465	0.318
Butyricicoccus	0.0008	0.63			0	1
[Ruminococcus] torques group	0.0068	0.748			0.0024	0.931
Anaerostipes	0.0004	0.0309			0.0008	0.305
Lachnospiraceae NK3A20 group	0.0001	0.902			0.073		0.09778	0.337
Romboutsia	0.0077	0.0761			0.094		0.510376	0.247
Anaerosporobacter	0	1			0.0995		0.140223	0.242
Subdoligranulum	0.0106	0.521			0.0036	0.406
Ruminococcus 2	0.0003	0.494			0.326		0.800214	0.151
Christensenellaceae R-7 group	0	1			0.4211		0.476918	0.693
[Ruminococcus] gauvreauii group	0.0043	1			0.387		0.437332	0.471
Olsenella	0.0003	0.518			0.0239	0.514
Lachnospiraceae UCG-004	0.028	0.192			0.0024	0.475
Marvinbryantia	0	1			0.0738		0.19969	0.138
Ruminococcaceae UCG-014	0.0175	0.518			0.0866		0.0182422	0.160251
Dorea	0.0167	0.197			0.0022	0.521
Phascolarctobacterium	0.0011	0.521			0.3742		0.0506856	0.154
Uncultured Muribaculaceae bacterium	0.0001	0.317			0.2789		0.300339	0.686
Methanobrevibacter	0.0009	0.931			0.443		0.559884	0.221
Agathobacter	0	1			0.281		0.984539	0.962
Lachnospiraceae UCG-001	0	1			0.899		0.467029	0.138
Rare texa	0.611		0.239863	0.98	0.538		0.339868	0.321

## Sheet: Fig. 5
ML algorithm								These data were also used to analyse Supplementary Figs. S5, S6, and S7.
Fig. 5a (Raw data for RF, XGB, LightGBM, and ROC curve analysis at 30d)								RF: Random Forest, XGB: XGBoost, LightGBM: light gradient boosting machine, ROC: receiver operating characteristic										Fig. 5a (Feature value)
Treatment	c_Bacteroides	c_Sharpea	c_Prevotellaceae_UCG003	c_Mollicutes_RF39Other	c_Holdemanella	c_Eubacterium_hallii_group	c_Anaerostipes	c_p_GH	D_Uncultured_Ruminococcaceae	D_p_glucose	D_Uncultured_Barnesiellaceae	D_PaludibacteraceaeOther	D_Uncultured_Lachnospiraceae	D_Negativibacillus				analysis	MeanDecreaseGini(RF)	Importance(XGB)	Importance(LightGBM)	AUC
CON	0.0490549	0	0.00197147	0.00127566	0.00313116	0.00452279	0.0257451	15.2464	0.00369588	61.0349	0.00184794	0	0.00158395	0.00171594				c_Mollicutes_RF39Other	0.0505984	0	0	0.347
CON	0.0485562	0.0200032	0	0	0	0	0	7.0915	0.00541404	50.2873	0.00115381	0.00124257	0.00168634	0				D_Negativibacillus	0.0776429	0	0	0.375
CON	0.102774	0.00221537	0.00847621	0.00115585	0	0.00308226	0.00886149	36.9699	0.00532351	61.4272	0.000273	0	0	0.001365				c_Prevotellaceae_UCG003	0.158364	0	0	0.25
CON	0.0892716	0	0	0	0.00633413	0.00771972	0.0591845	15.9185	0.00610288	62.9791	0.00232491	0.00610288	0	0				c_Holdemanella	0.190953	0	0	0.278
CON	0.0581935	0.00410568	0.000714031	0	0.0141021	0.000357015	0.0285612	14.95	0.00572961	54.6196	0.000975253	0.00304767	0.00073144	0				D_Uncultured_Lachnospiraceae	0.261551	0	0	0.222
CON	0.0977922	0.0024947	0.00424099	0.00860671	0.0263191	0.00236996	0.00224523	6.86046	0.00438833	73.206	0.00161865	0.000467609	0.000665444	0.000485594				c_Anaerostipes	0.456914	0	0	0.139
OCT	0.153795	0.0137851	0	0	0	0	0	22.5764	0.00576677	63.6322	0	0	0	0				c_Sharpea	0.460182	0	0	0.778
OCT	0.147275	0.00536819	0.00303419	0.0017505	0	0	0.000233399	4.54058	0.00748343	66.9799	0.000855249	0	0	0				D_p_glucose	0.416265	0.0410044	46.7626	0.778
OCT	0.20482	0.0022833	0	0	0	0	0.00270613	6.85008	0.00959068	66.6441	0	0.00274019	0	0.00239767				D_PaludibacteraceaeOther	0.193702	0.00352474	2.58681	0.25
OCT	0.127855	0.0155636	0	0	0	0	0	5.77564	0.00530102	65.0734	0.00151458	0	0	0				D_Uncultured_Barnesiellaceae	0.469163	0.0432756	10.9279	0.111
OCT	0.00834861	0.0118102	0	0	0.0152718	0	0	4.38545	0.00961676	76.9233	0	0	0	0				c_Eubacterium_hallii_group	0.575687	0.136828	351.067	0.083
OCT	0.165517	0.00609195	0	0	0	0	0	6.06879	0.00755633	55.8565	0	0	0.000674673	0				D_Uncultured_Ruminococcaceae	0.63746	0.0216022	67.5363	0.861
																		c_Bacteroides	0.715219	0.426523	66.2716	0.833
																		c_p_GH	0.850418	0.327242	46.7514	0.139
Fig. 5b (Raw data for RF, XGB, LightGBM, and ROC curve analysis at 180d)																		Fig. 5b (Feature value)
Treatment	c_Methanobrevibacter	c_Candidatus_Stoquefichus	c_p_insulin	D_Uncultured_Ruminococcaceae	D_p_glucose	D_Uncultured_Barnesiellaceae	D_PaludibacteraceaeOther	D_Uncultured_Lachnospiraceae	D_Negativibacillus									analysis	MeanDecreaseGini(RF)	Importance(XGB)	Importance(LightGBM)	AUC
CON	0.00646577	0.00207828	1.70841	0.00369588	61.0349	0.00184794	0	0.00158395	0.00171594									D_Negativibacillus	0.153922	0	0	0.375
CON	0.0154126	0.00350287	1.92278	0.00541404	50.2873	0.00115381	0.00124257	0.00168634	0									D_PaludibacteraceaeOther	0.215152	0	25.9753	0.25
CON	0.0246035	0.00607678	3.07217	0.00532351	61.4272	0.000273	0	0	0.001365									D_Uncultured_Lachnospiraceae	0.387137	0.00512179	0	0.222222
CON	0.0212399	0.0192486	3.6771	0.00610288	62.9791	0.00232491	0.00610288	0	0									D_p_glucose	0.634186	0.134386	148.784	0.777778
CON	0.0139045	0.00695223	1.85061	0.00572961	54.6196	0.000975253	0.00304767	0.00073144	0									c_Methanobrevibacter	0.746352	0.0893619	55.1613	0.25
CON	0.0143954	0.00575816	3.06632	0.00438833	73.206	0.00161865	0.000467609	0.000665444	0.000485594									D_Uncultured_Barnesiellaceae	0.762305	0.038243	52.2231	0.111111
OCT	0.0083682	0.00162715	1.65374	0.00576677	63.6322	0	0	0	0									c_p_insulin	0.7688	0.287726	53.224	0.166667
OCT	0.00883652	0.000736377	1.75816	0.00748343	66.9799	0.000855249	0	0	0									D_Uncultured_Ruminococcaceae	0.817071	0.135909	129.083	0.861111
OCT	0.0132799	0.00588825	1.67678	0.00959068	66.6441	0	0.00274019	0	0.00239767									c_Candidatus_Stoquefichus	1.03741	0.309252	24.9696	0.111111
OCT	0.0120627	0.00111348	3.49909	0.00530102	65.0734	0.00151458	0	0	0
OCT	0.00764526	0.00331295	1.57443	0.00961676	76.9233	0	0	0	0
OCT	0.0204596	0	1.68483	0.00755633	55.8565	0	0	0.000674673	0

## Sheet: Fig. 6
Causal inference
Fig. 6a (Raw data for DicrectLiNGAM at 30d)										Fig. 6a calculated data via DirectLiNGAM at 30d
OCT_to_dam	c_Bacteroides	c_Eubacterium_hallii_group	c_p_GH	D_Uncultured Ruminococcaceae	D_p_glucose	D_Uncultured Barnesiellaceae	D_PaludibacteraceaeOther			rule	source	target	cost
0	0.0490549	0.00452279	15.2464	0.00369588	61.0349	0.00184794	0			1	c_Bacteroides	OCT_to_dam	3.01
0	0.0485562	0	7.0915	0.00541404	50.2873	0.00115381	0.00124257			2	D_Uncultured Ruminococcaceae	OCT_to_dam	167.75
0	0.102774	0.00308226	36.9699	0.00532351	61.4272	0.000273	0			3	D_PaludibacteraceaeOther	OCT_to_dam	-104.52
0	0.0892716	0.00771972	15.9185	0.00610288	62.9791	0.00232491	0.00610288			4	D_Uncultured Ruminococcaceae	c_Eubacterium_hallii_group	0.72
0	0.0581935	0.000357015	14.95	0.00572961	54.6196	0.000975253	0.00304767			5	D_Uncultured Barnesiellaceae	c_Eubacterium_hallii_group	3.26
0	0.0977922	0.00236996	6.86046	0.00438833	73.206	0.00161865	0.000467609			6	D_Uncultured Ruminococcaceae	D_Uncultured Barnesiellaceae	-0.23
1	0.153795	0	22.5764	0.00576677	63.6322	0	0			7	D_PaludibacteraceaeOther	D_Uncultured Barnesiellaceae	0.09
1	0.147275	0	4.54058	0.00748343	66.9799	0.000855249	0
1	0.20482	0	6.85008	0.00959068	66.6441	0	0.00274019
1	0.127855	0	5.77564	0.00530102	65.0734	0.00151458	0
1	0.00834861	0	4.38545	0.00961676	76.9233	0	0
1	0.165517	0	6.06879	0.00755633	55.8565	0	0
Fig. 6a (Raw data for DicrectLiNGAM at 180d)										Fig. 6a calculated data via DirectLiNGAM at 180d
OCT_to_dam	c_Methanobrevibacter	c_Candidatus_Stoquefichus	c_p_insulin	D_Uncultured Ruminococcaceae	D_p_glucose	D_Uncultured Barnesiellaceae	D_Uncultured Lachnospiraceae			rule	source	target	cost
0	0.00646577	0.00207828	1.70841	0.00369588	61.0349	0.00184794	0.00158395			1	c_Candidatus_Stoquefichus	OCT_to_dam	-47.74
0	0.0154126	0.00350287	1.92278	0.00541404	50.2873	0.00115381	0.00168634			2	c_Candidatus_Stoquefichus	c_p_insulin	88.8
0	0.0246035	0.00607678	3.07217	0.00532351	61.4272	0.000273	0			3	c_Methanobrevibacter	D_Uncultured Ruminococcaceae	0.14
0	0.0212399	0.0192486	3.6771	0.00610288	62.9791	0.00232491	0			4	c_Candidatus_Stoquefichus	D_Uncultured Ruminococcaceae	0.18
0	0.0139045	0.00695223	1.85061	0.00572961	54.6196	0.000975253	0.00073144
0	0.0143954	0.00575816	3.06632	0.00438833	73.206	0.00161865	0.000665444
1	0.0083682	0.00162715	1.65374	0.00576677	63.6322	0	0
1	0.00883652	0.000736377	1.75816	0.00748343	66.9799	0.000855249	0
1	0.0132799	0.00588825	1.67678	0.00959068	66.6441	0	0
1	0.0120627	0.00111348	3.49909	0.00530102	65.0734	0.00151458	0
1	0.00764526	0.00331295	1.57443	0.00961676	76.9233	0	0
1	0.0204596	0	1.68483	0.00755633	55.8565	0	0.000674673
Fig. 6b (Relative abundance)
Treatment	CON	CON	CON	CON	CON	CON	OCT	OCT	OCT	OCT	OCT	OCT	CON	CON	CON	CON	CON	CON	OCT	OCT	OCT	OCT	OCT	OCT	CON	CON	CON	CON	CON	CON	OCT	OCT	OCT	OCT	OCT	OCT	CON	CON	CON	CON	CON	CON	OCT	OCT	OCT	OCT	OCT	OCT
Day	-60d	-60d	-60d	-60d	-60d	-60d	-60d	-60d	-60d	-60d	-60d	-60d	0d	0d	0d	0d	0d	0d	0d	0d	0d	0d	0d	0d	30d	30d	30d	30d	30d	30d	30d	30d	30d	30d	30d	30d	180d	180d	180d	180d	180d	180d	180d	180d	180d	180d	180d	180d
Animals	Dam	Dam	Dam	Dam	Dam	Dam	Dam	Dam	Dam	Dam	Dam	Dam	Dam	Dam	Dam	Dam	Dam	Dam	Dam	Dam	Dam	Dam	Dam	Dam	calf	calf	calf	calf	calf	calf	calf	calf	calf	calf	calf	calf	calf	calf	calf	calf	calf	calf	calf	calf	calf	calf	calf	calf
Individual Name	C-1	C-2	C-3	C-4	C-5	C-6	O-1	O-2	O-3	O-4	O-5	O-6	C-1	C-2	C-3	C-4	C-5	C-6	O-1	O-2	O-3	O-4	O-5	O-6	C-1	C-2	C-3	C-4	C-5	C-6	O-1	O-2	O-3	O-4	O-5	O-6	C-1	C-2	C-3	C-4	C-5	C-6	O-1	O-2	O-3	O-4	O-5	O-6
Sample_id	D_C-1_-60d	D_C-2_-60d	D_C-3_-60d	D_C-4_-60d	D_C-5_-60d	D_C-6_-60d	D_O-1_-60d	D_O-2_-60d	D_O-3_-60d	D_O-4_-60d	D_O-5_-60d	D_O-6_-60d	D_C-1_0d	D_C-2_0d	D_C-3_0d	D_C-4_0d	D_C-5_0d	D_C-6_0d	D_O-1_0d	D_O-2_0d	D_O-3_0d	D_O-4_0d	D_O-5_0d	D_O-6_0d	c_C-1_30d	c_C-2_30d	c_C-3_30d	c_C-4_30d	c_C-5_30d	c_C-6_30d	c_O-1_30d	c_O-2_30d	c_O-3_30d	c_O-4_30d	c_O-5_30d	c_O-6_30d	c_C-1_180d	c_C-2_180d	c_C-3_180d	c_C-4_180d	c_C-5_180d	c_C-6_180d	c_O-1_180d	c_O-2_180d	c_O-3_180d	c_O-4_180d	c_O-5_180d	c_O-6_180d
D_PaludibacteraceaeOther	0.00106157	0	0	0.0179236	0.0107427	0	0	0.000990862	0	0.00442405	0.01409	0.00319118	0	0.00124257	0	0.00610288	0.00304767	0.000467609	0	0	0.00274019	0	0	0	0	0	0	0	0	0	0	0	0	0	0	0	0	0	0	0	0	0	0	0	0	0	0	0
D_Uncultured Ruminococcaceae	0.00894753	0.0137489	0.0049505	0.000465549	0.0101871	0.00816549	0.00917908	0.0078168	0.00332331	0.00917582	0.047182	0.00522193	0.00369588	0.00541404	0.00532351	0.00610288	0.00572961	0.00438833	0.00576677	0.00748343	0.00959068	0.00530102	0.00961676	0.00755633	0.00545054	0	0.00443075	0.0116785	0.00714031	0.0028689	0.00166085	0.00443459	0.00744186	0.000727273	0	0.0185057	0.0011546	0.00028023	0	0.0146024	0.00201839	0.00191939	0.00162715	0	0.00676522	0	0.0225535	0.000786906
c_Bacteroides	0.0436761	0.0288163	0.0215239	0.0491155	0.0496388	0.0406913	0.0457222	0.029836	0.0439943	0.0576766	0.0592037	0.0332173	0.0472545	0.0243188	0.0263445	0.04737	0.0390101	0.0386857	0.0467749	0.0354928	0.0604556	0.0323741	0.0423425	0.0342734	0.0490549	0.0485562	0.102774	0.0892716	0.0581935	0.0977922	0.153795	0.147275	0.20482	0.127855	0.00834861	0.165517	0.0172036	0.0193359	0.00726249	0.0532324	0.0679525	0.0596929	0.0804277	0.0397644	0.0176647	0.030064	0.0142712	0.03305
c_Candidatus_Stoquefichus	0	0	0	0	0	0.00244965	0	0	0.00174078	0	0	0	0	0	0	0	0	0	0	0	0	0	0	0	0	0	0	0	0	0	0	0	0	0	0	0	0.00207828	0.00350287	0.00607678	0.0192486	0.00695223	0.00575816	0.00162715	0.000736377	0.00588825	0.00111348	0.00331295	0

## Sheet: Table 1
Growth performance for calves
Treatment		CON	CON	CON	CON	CON	CON	OCT	OCT	OCT	OCT	OCT	OCT
Animals		calf	calf	calf	calf	calf	calf	calf	calf	calf	calf	calf	calf
Individual Name		C-1	C-2	C-3	C-4	C-5	C-6	O-1	O-2	O-3	O-4	O-5	O-6
Sex		female	male	male	male	male	male	male	female	male	female	male	female
Body weight, kg	birth	38	34.5	44.5	33.5	36.5	31.5	39	30.5	31.5	28	38	31
	30d	53.7258	51.8	58.9	53.8	53	48.5	55	48.7381	47.3	37.8913	52.5	48.3478
	180d	194.947	191.7	214.5	219.2	200.9	218.5	216	159.889	203	164.583	194	186.5
Average daily gain, kg/d	30d	0.524194	0.573529	0.483871	0.694444	0.571429	0.551724	0.533333	0.607937	0.555556	0.32971	0.5	0.578261
	180d	0.87193	0.945578	1.04452	1.10357	0.996644	1.13448	1.07333	0.718827	1.05319	0.758796	0.958333	0.863889

## Sheet: Table 2
Feed intake and efficiency for calves				MR: milk replacer, CP, crude protein; EE, ether extract; CF, crude fiber; and G:F: gain to feed intake (Average daily gain per dry matter intake per day)
Treatment		CON	CON	CON	CON	CON	CON	OCT	OCT	OCT	OCT	OCT	OCT
Animals		calf	calf	calf	calf	calf	calf	calf	calf	calf	calf	calf	calf
Individual Name		C-2	C-2	C-3	C-4	C-5	C-6	O-1	O-2	O-3	O-4	O-5	O-6
Sex		female	male	male	male	male	male	male	female	male	female	male	female
Preweaning Period, 4-90d	MR intake, kg/d	0.265771	0.905349	0.873953	0.91186	0.919535	0.912326	0.913953	0.205595	0.904651	0.329823	0.922093	0.397837
	Starter intake, kg/d	0.32232	0.416368	0.529499	0.474157	0.610755	0.723896	0.322291	0.107392	0.42597	0.17137	0.383208	0.190151
	Hay intake, kg/d	0.915349	0.244811	0.501827	0.461747	0.680089	0.595019	0.343861	0.913953	0.197496	0.896512	0.452102	0.912791
	CP intake, kg/d	0.325773	0.344877	0.373703	0.371665	0.413058	0.425694	0.337001	0.300123	0.343234	0.321895	0.357511	0.339956
	EE intake, kg/d	0.174957	0.174996	0.175497	0.180607	0.188025	0.187703	0.176162	0.170249	0.174346	0.170562	0.180484	0.175137
	CF intake, kd/d	0.137623	0.117355	0.214542	0.197831	0.282762	0.257947	0.148132	0.0577956	0.10092	0.086695	0.189939	0.09697
	G:F, kg/kg	0.524343	0.525535	0.47729	0.538487	0.436754	0.455739	0.584361	0.510246	0.594224	0.46568	0.512213	0.624821
Postweaning Period, 91-180d	Concentrate intake, kg/d	3.506	3.18844	3.56911	3.61656	3.34724	3.5857	3.59233	2.71778	3.89772	3.29228	3.491	2.92333
	Hay intake, kg/d	1.74889	2.04978	2.57467	2.83391	2.85887	2.80302	1.76922	1.563	1.77297	1.47545	2.42189	2.12433
	CP intake, kg/d	0.678356	0.647745	0.743885	0.768879	0.727463	0.761868	0.693534	0.539763	0.742648	0.625807	0.721132	0.610332
	EE intake, kg/d	0.114122	0.110737	0.128199	0.133309	0.126954	0.13207	0.116588	0.0916025	0.124279	0.10464	0.123933	0.105238
	CF intake, kd/d	0.975562	1.05133	1.27696	1.37435	1.35634	1.36022	0.991462	0.830313	1.02334	0.856477	1.21456	1.05146
	G:F, kg/kg	0.211047	0.210888	0.202652	0.211255	0.185452	0.215023	0.235158	0.17987	0.2112	0.202844	0.181462	0.255668
Total Period, 4-180d	CP intake, kg/d	0.506071	0.499753	0.563001	0.574785	0.573833	0.597601	0.519319	0.422666	0.54748	0.477304	0.543454	0.478216
	EE intake, kg/d	0.143848	0.142136	0.151311	0.156421	0.156796	0.159254	0.145698	0.130032	0.148744	0.136852	0.151566	0.139393
	CF intake, kd/d	0.566115	0.594955	0.757826	0.799459	0.831749	0.821612	0.57938	0.452833	0.572612	0.480334	0.713892	0.585062
	G:F, kg/kg	0.279817	0.285414	0.26695	0.285053	0.25117	0.277646	0.314257	0.25563	0.293336	0.265755	0.257616	0.340659
