# Supplementary material for: Maternal administration of octanoate, a medium-chain fatty acid, improves feed efficiency of Japanese black calves through influencing gut bacteriome structure
Source: Sci Rep. 2025 Sep 29;15:33557. doi: 10.1038/s41598-025-18490-0 (PMC12480703; doi:10.1038/s41598-025-18490-0)
Supplement: Supplementary file 3 — Supplementary Material 3. [file 41598_2025_18490_MOESM3_ESM.xlsx]

## Sheet: Read me
	This file contains the raw data utilized in this study. The contents of each sheet are listed below.
	Sheet name	Contents
	Supplementary information	Fecal and plasma data
	Fig. S1	Fecal organic acid for dam
	Fig. S2	Fecal organic acid for calf
	Fig. S3	Association Analysis (AA)
	Fig. S8	Relative abundance of fecal bacteria and plasma hormone concentration
	Fig. S9	Predicted pathway data

## Sheet: Fig. S1
Fecal organic acid for dam
Treatment	CON	CON	CON	CON	CON	CON	OCT	OCT	OCT	OCT	OCT	OCT	CON	CON	CON	CON	CON	CON	OCT	OCT	OCT	OCT	OCT	OCT
Day	-60d	-60d	-60d	-60d	-60d	-60d	-60d	-60d	-60d	-60d	-60d	-60d	0d	0d	0d	0d	0d	0d	0d	0d	0d	0d	0d	0d
Animals	Dam	Dam	Dam	Dam	Dam	Dam	Dam	Dam	Dam	Dam	Dam	Dam	Dam	Dam	Dam	Dam	Dam	Dam	Dam	Dam	Dam	Dam	Dam	Dam
Individual Name	C-1	C-2	C-3	C-4	C-5	C-6	O-1	O-2	O-3	O-4	O-5	O-6	C-1	C-2	C-3	C-4	C-5	C-6	O-1	O-2	O-3	O-4	O-5	O-6
Sample_id	D_C-1_-60d	D_C-2_-60d	D_C-3_-60d	D_C-4_-60d	D_C-5_-60d	D_C-6_-60d	D_O-1_-60d	D_O-2_-60d	D_O-3_-60d	D_O-4_-60d	D_O-5_-60d	D_O-6_-60d	D_C-1_0d	D_C-2_0d	D_C-3_0d	D_C-4_0d	D_C-5_0d	D_C-6_0d	D_O-1_0d	D_O-2_0d	D_O-3_0d	D_O-4_0d	D_O-5_0d	D_O-6_0d
Lactic_acid	0	0	0	0	0	0	0	0	21.908	0	0	0	0	3.737	0	0	0	0	0	0	23.903	0	0	0
Acetic_acid	1129.58	1547.8	1764.05	1317.68	787.279	664.795	1239.11	1524.53	1505.78	966.227	1200.94	1282.28	2063.31	1948.54	1128.8	1052.42	1198.95	1240.99	2052.02	1535.28	919.614	1539.52	1541.2	1096.61
Propionic_acid	263.693	443.576	518.661	407.325	233.5	193.718	283.929	444.081	392.469	237.136	358.345	324.924	489.087	359.055	266.252	272.84	314.523	402.891	560.828	386.247	200.288	361.913	362.808	297.87
Butyric_acid	161.911	259.351	308.053	180.355	72.776	55.506	202.016	175.352	242.062	121.17	168.301	255.737	212.375	440.968	128.179	100.236	123.105	179.871	256.966	167.75	114.71	163.407	146.599	157.643
Valeric_acid	40.519	49.257	66.489	48.494	0	0	0	63.363	50.064	0	0	0	71.389	52.617	0	0	0	0	90.146	43.806	0	0	0	0
Isovaleric_acid	44.287	77.561	84.92	57.651	0	27.684	40.628	75.708	74.191	33.445	48.31	53.781	67.05	67.95	55.011	50.527	37.305	69.248	131.463	83.461	42.395	56.582	52.487	28.962

## Sheet: Fig. S2
Fecal organic acid for calf
Treatment	CON	CON	CON	CON	CON	CON	OCT	OCT	OCT	OCT	OCT	OCT	CON	CON	CON	CON	CON	CON	OCT	OCT	OCT	OCT	OCT	OCT
Day	30d	30d	30d	30d	30d	30d	30d	30d	30d	30d	30d	30d	180d	180d	180d	180d	180d	180d	180d	180d	180d	180d	180d	180d
Animals	calf	calf	calf	calf	calf	calf	calf	calf	calf	calf	calf	calf	calf	calf	calf	calf	calf	calf	calf	calf	calf	calf	calf	calf
Individual Name	C-1	C-2	C-3	C-4	C-5	C-6	O-1	O-2	O-3	O-4	O-5	O-6	C-1	C-2	C-3	C-4	C-5	C-6	O-1	O-2	O-3	O-4	O-5	O-6
Sample_id	c_C-1_30d	c_C-2_30d	c_C-3_30d	c_C-4_30d	c_C-5_30d	c_C-6_30d	c_O-1_30d	c_O-2_30d	c_O-3_30d	c_O-4_30d	c_O-5_30d	c_O-6_30d	c_C-1_180d	c_C-2_180d	c_C-3_180d	c_C-4_180d	c_C-5_180d	c_C-6_180d	c_O-1_180d	c_O-2_180d	c_O-3_180d	c_O-4_180d	c_O-5_180d	c_O-6_180d
Lactic_acid	41.849	1261.31	97.313	51.535	89.755	63.699	16.13	45.602	29.866	75.199	91.368	0	79.854	22.732	13.028	0	27.312	8.971	0	39.288	27.567	94.583	23.38	0
Acetic_acid	3292.77	1303.17	3549.58	2362.97	3143.7	3417.48	3821.01	2470.76	1890.17	6508.93	1579.97	2942.7	3433.74	3318.2	3112.81	1598.19	3139.43	2045.19	2410.96	2071.24	3129.14	3967.28	4766.9	2955.59
Propionic_acid	1744.54	239.728	1708.34	1239.42	1496.88	1890.1	2484.48	1226.51	922.443	2112.32	136.65	1392.58	891.875	732.701	674.328	359.1	632.093	405.207	484.909	493.582	715.551	1159.77	1261.54	603.908
Butyric_acid	1274.41	257.468	1221.91	645.426	685.552	1117.49	1325.24	508.014	343.76	2660.32	448.659	1105.9	862.038	638.234	1401.01	376.703	478.628	351.271	283.094	422.648	919.634	994.656	2255.02	750.387
Valeric_acid	0	0	135.547	0	0	68.446	194.76	0	0	231.646	0	207.498	129.903	128.546	129.636	0	70.432	42.293	92.378	0	129.095	132.022	87.859	79.297
Isovaleric_acid	301.604	16.771	287.101	155.909	109.319	71.838	181.85	36.639	22.219	66.358	0	273.817	37.267	0	0	0	0	0	0	20.52	0	0	22.883	0

## Sheet: Fig. S3
Association Analysis (AA)
Raw data for AA (Binarization based on Median value) for dam at 0d															Fig. S3b (Dam 0d)
Sample_id	D_C-1_0d	D_C-2_0d	D_C-3_0d	D_C-4_0d	D_C-5_0d	D_C-6_0d	D_O-1_0d	D_O-2_0d	D_O-3_0d	D_O-4_0d	D_O-5_0d	D_O-6_0d			rules	source	target	support	confidence	coverage	lift	count
OCT_to_dam (CON=0 or OCT=1)	0	0	0	0	0	0	1	1	1	1	1	1			4091	OCT_to_dam=1	Uncultured_Ruminococcaceae=1	0.416667	0.833333	0.5	1.66667	5
Lactobacillus	0	0	0	0	0	0	0	0	0	0	0	0			4712	OCT_to_dam=1	Glucose=1	0.416667	0.833333	0.5	1.66667	5
Clostridium_sensu_stricto_1	0	1	1	0	0	1	0	1	1	1	0	0			4714	OCT_to_dam=1	Uncultured_Barnesiellaceae=0	0.416667	0.833333	0.5	1.66667	5
Bacteroides	1	0	0	1	1	0	1	0	1	0	1	0			4716	OCT_to_dam=1	PaludibacteraceaeOther=0	0.416667	0.833333	0.5	1.42857	5
Ruminococcus_gnavus_group	0	0	0	0	0	0	0	0	0	0	0	0			4717	OCT_to_dam=1	Uncultured_Lachnospiraceae=0	0.416667	0.833333	0.5	1.42857	5
Escherichia_Shigella	0	0	0	0	0	0	0	0	0	0	0	0			4718	OCT_to_dam=1	Negativibacillus=0	0.416667	0.833333	0.5	1.25	5
Blautia	0	1	1	0	1	1	0	1	1	0	0	0
Faecalibacterium	0	0	0	0	0	0	0	0	0	0	0	0
LachnospiraceaeOther	0	1	0	0	1	1	1	0	0	1	0	1
Ruminococcaceae_UCG_005	1	0	0	1	0	0	1	1	0	1	1	0
Butyricicoccus	0	0	0	0	0	0	0	0	0	0	0	0
Collinsella	0	0	0	0	0	0	0	0	0	0	0	0
Streptococcus	1	0	0	0	0	0	0	0	1	0	1	0
Tyzzerella_4	1	0	0	1	0	1	0	0	1	1	1	0
Anaerostipes	0	0	0	0	0	0	0	0	0	0	0	0
Romboutsia	1	0	1	0	0	1	0	1	1	1	0	0
Alloprevotella	1	1	0	1	0	1	0	0	1	0	1	0
Uncultured_Lachnospiraceae	1	1	0	0	1	1	0	0	0	0	0	1
Turicibacter	1	0	1	0	0	0	1	1	1	1	0	0
Dorea	0	0	0	1	0	1	1	1	1	0	0	1
Acetitomaculum	1	0	1	1	0	0	1	0	0	1	1	0
Ruminococcus_gauvreauii_group	1	1	0	1	1	0	0	1	0	1	0	0
Prevotella_9	0	0	0	0	0	0	0	0	0	0	0	0
Bifidobacterium	1	1	0	0	0	0	0	1	0	0	1	1
Clostridium_sensu_stricto_13	0	0	0	0	0	0	0	0	0	0	0	0
Rikenellaceae_RC9_gut_group	1	0	0	0	1	1	0	0	1	1	1	0
Ruminococcus_2	1	1	1	1	0	0	0	1	0	0	1	0
Uncultured_Muribaculaceae_bacterium	0	1	1	0	0	1	0	0	0	1	1	1
Prevotella_2	0	0	0	0	0	0	0	0	0	0	0	0
Subdoligranulum	0	0	0	0	0	0	0	0	0	0	0	0
Methanobrevibacter	0	1	0	0	1	0	1	0	1	0	1	1
Ruminococcus_torques_group	0	0	0	0	0	0	0	0	0	0	0	0
Paeniclostridium	1	0	1	0	0	0	0	1	1	1	0	1
Megasphaera	0	0	0	0	0	0	0	0	0	0	0	0
Roseburia	1	0	0	0	1	1	1	1	0	0	0	1
Cellulosilyticum	0	1	1	0	0	1	1	0	0	1	0	1
Fournierella	0	0	0	0	0	0	0	0	0	0	0	0
Christensenellaceae_R_7_group	0	1	0	0	1	1	1	0	0	1	1	0
RuminococcaceaeOther	1	0	0	1	0	1	0	0	0	1	1	1
Lachnospiraceae_NK3A20_group	1	1	0	1	0	0	1	1	0	0	1	0
Alistipes	1	0	1	1	0	0	0	0	1	0	1	1
Anaerosporobacter	0	1	0	0	1	1	1	0	1	0	0	1
Ruminococcaceae_UCG_010	1	0	0	1	1	0	0	0	0	1	1	1
Erysipelotrichaceae_UCG_002	0	0	0	0	0	0	0	0	0	0	0	0
Sharpea	0	0	0	0	0	0	0	0	0	0	0	0
Prevotellaceae_UCG_003	1	1	0	0	1	0	0	0	1	1	1	0
Olsenella	0	1	0	0	0	0	1	1	0	0	0	0
Erysipelotrichaceae_UCG_003	0	0	0	0	0	0	0	0	0	0	0	0
Uncultured_Bacteroidales_RF16_group_rumen_bacterium	0	0	0	0	0	0	0	0	0	0	0	0
Uncultured_Ruminococcaceae	0	0	0	1	0	0	1	1	1	0	1	1
Lachnospiraceae_NK4A136_group	0	1	0	0	1	1	1	1	0	0	1	0
Eubacterium_coprostanoligenes_group	0	0	0	1	0	1	1	1	0	1	0	1
Enterococcus	0	0	0	0	0	0	0	0	0	0	0	0
Coprococcus_3	0	1	0	0	1	1	0	1	0	0	0	1
Succinivibrio	0	1	0	0	0	1	1	0	0	0	0	0
Ruminococcaceae_UCG_014	0	0	0	0	1	1	1	1	0	1	0	1
Phascolarctobacterium	0	0	1	0	1	1	0	1	1	1	0	0
Fusicatenibacter	0	0	0	0	0	0	0	0	0	0	0	0
Ruminococcaceae_UCG_013	1	1	0	0	1	0	0	1	0	1	0	1
Treponema_2	0	1	1	0	0	1	0	1	0	1	0	1
Agathobacter	0	1	0	0	0	1	0	0	0	1	0	0
Clostridioides	1	0	1	0	1	0	1	1	0	0	1	0
Uncultured_p_2534_18B5_gut_group_bacterium	0	1	1	0	1	1	1	0	0	0	0	1
Lachnospiraceae_UCG_004	0	0	0	0	0	0	0	0	0	0	0	0
Marvinbryantia	0	0	1	0	1	1	0	1	0	1	0	1
Ruminiclostridium_9	1	1	0	0	1	1	1	0	0	0	1	0
Holdemanella	0	0	0	0	0	0	0	0	0	0	0	0
Mogibacterium	1	1	0	1	0	0	1	0	1	0	1	0
Prevotellaceae_UCG_004	1	1	0	1	0	0	0	0	0	1	1	1
Akkermansia	0	0	0	1	1	1	1	0	1	0	1	0
Intestinimonas	0	0	0	0	0	1	0	0	0	0	0	0
Tyzzerella	0	0	1	0	1	1	0	1	0	0	1	0
Anaerovibrio	0	1	0	0	0	1	0	0	0	1	0	0
GCA_900066575	0	0	0	0	0	0	0	0	0	0	0	0
Uncultured_Prevotellaceae	0	0	0	0	0	0	0	0	0	0	0	0
Ruminobacter	0	0	1	1	0	0	1	1	1	0	0	1
Candidatus_Stoquefichus	0	0	0	0	0	0	0	0	0	0	0	0
Family_XIII_AD3011_group	1	1	0	1	0	0	0	1	1	0	1	0
PaludibacteraceaeOther	0	1	0	1	1	1	0	0	1	0	0	0
ClostridialesOther	0	1	1	1	0	0	1	0	1	0	0	1
Negativibacillus	1	0	1	0	0	1	0	0	1	0	0	0
Eubacterium_hallii_group	1	1	0	1	1	0	1	0	1	0	0	0
Uncultured_WCHB1_41_bacterium	0	0	0	1	1	1	1	0	0	0	1	1
Lachnospiraceae_UCG_001	1	1	0	0	0	1	0	0	1	1	1	0
Faecalitalea	0	0	0	0	0	1	0	0	0	0	0	0
Uncultured_Barnesiellaceae	1	1	0	1	1	1	0	0	0	1	0	0
dgA_11_gut_group	0	1	1	1	1	0	0	1	0	0	0	1
Prevotella_1	0	1	0	0	0	1	1	1	1	0	0	0
uncultured_Bacteroidales_bacterium	0	0	1	1	1	0	0	0	1	0	1	1
Ruminococcaceae_NK4A214_group	1	0	0	0	1	0	1	0	1	0	1	1
GWE2_31_10	0	1	0	0	1	0	1	0	0	1	1	1
Sutterella	1	0	0	0	0	1	0	0	1	1	1	0
Parasutterella	0	0	0	0	0	1	0	0	0	0	0	0
Clostridiales_vadinBB60_groupOther	0	0	0	0	0	0	1	0	0	1	0	1
Coprococcus_2	0	1	0	0	0	1	0	0	0	0	0	1
uncultured_Parabacteroides_sp	0	0	0	0	1	1	0	0	0	1	1	1
Mollicutes_RF39Other	0	0	1	0	1	1	1	1	0	1	0	0
Mailhella	1	0	0	1	1	0	0	1	0	1	1	0
Uncultured_Gastranaerophilales_bacterium	0	0	0	1	1	0	1	1	0	0	1	1
Ruminococcus_1	0	1	1	0	0	0	1	0	0	1	1	1
Lactic_acid	0	1	0	0	0	0	0	0	1	0	0	0
Acetic_acid	1	1	0	0	0	0	1	1	0	1	1	0
Propionic_acid	1	0	0	0	0	1	1	1	0	1	1	0
Butyric_acid	1	1	0	0	0	1	1	1	0	1	0	0
Valeric_acid	1	1	0	0	0	0	1	1	0	0	0	0
Isovaleric_acid	1	1	0	0	0	1	1	1	0	1	0	0
p_GH	0	1	1	0	0	1	0	1	1	0	0	1
p_Insulin	0	0	0	1	1	1	1	0	0	0	1	1
p_glucose	0	0	0	0	0	1	1	1	1	1	1	0
Raw data for AA (Binarization based on Median value) for calf at 30d															Fig. S3b (Calf 30d)
Sample_id	c_C-1_30d	c_C-2_30d	c_C-3_30d	c_C-4_30d	c_C-5_30d	c_C-6_30d	c_O-1_30d	c_O-2_30d	c_O-3_30d	c_O-4_30d	c_O-5_30d	c_O-6_30d			rules	source	target	support	confidence	coverage	lift	count
OCT_to_dam (CON=0 or OCT=1)	0	0	0	0	0	0	1	1	1	1	1	1			911	OCT_to_dam=1	Bacteroides=1	0.416667	0.833333	0.5	1.66667	5
Lactobacillus	1	1	1	0	1	0	1	0	0	1	0	0			1131	OCT_to_dam=1	Sharpea=1	0.416667	0.833333	0.5	1.66667	5
Clostridium_sensu_stricto_1	0	1	0	1	0	1	0	0	1	1	1	0			1411	OCT_to_dam=1	Anaerostipes=0	0.416667	0.833333	0.5	1.66667	5
Bacteroides	0	0	1	0	0	0	1	1	1	1	0	1			1699	OCT_to_dam=1	GH=0	0.416667	0.833333	0.5	1.66667	5
Ruminococcus_gnavus_group	0	0	1	1	1	0	1	0	0	1	1	0			1701	OCT_to_dam=1	Prevotellaceae_UCG_003=0	0.416667	0.833333	0.5	1.42857	5
Escherichia_Shigella	0	1	0	0	0	0	0	1	0	1	1	1			1702	OCT_to_dam=1	Eubacterium_hallii_group=0	0.5	1	0.5	1.71429	6
Blautia	0	0	1	1	1	0	0	0	0	1	1	1			1704	OCT_to_dam=1	Holdemanella=0	0.416667	0.833333	0.5	1.42857	5
Faecalibacterium	0	0	1	0	0	1	0	1	1	0	1	1			1705	OCT_to_dam=1	Mollicutes_RF39Other=0	0.416667	0.833333	0.5	1.25	5
LachnospiraceaeOther	0	0	0	1	1	1	0	1	1	0	0	1
Ruminococcaceae_UCG_005	0	0	0	1	0	0	0	1	0	0	0	0
Butyricicoccus	0	1	1	1	0	0	0	1	0	1	0	1
Collinsella	1	0	1	1	1	0	1	0	0	1	0	0
Streptococcus	1	0	0	1	1	0	0	0	0	1	1	1
Tyzzerella_4	0	0	1	1	1	0	0	0	1	0	1	1
Anaerostipes	1	0	1	1	1	1	0	0	1	0	0	0
Romboutsia	1	0	0	0	1	0	0	1	1	1	1	0
Alloprevotella	1	0	1	1	0	1	0	1	1	0	0	0
Uncultured_Lachnospiraceae	0	0	1	1	0	1	1	0	1	0	1	0
Turicibacter	1	0	0	0	0	0	0	0	0	1	0	0
Dorea	1	0	0	1	1	1	0	1	0	0	0	1
Acetitomaculum	0	0	0	0	0	0	1	1	0	0	1	0
Ruminococcus_gauvreauii_group	0	0	0	1	1	1	0	1	1	0	1	0
Prevotella_9	0	0	1	0	0	1	0	1	1	0	1	1
Bifidobacterium	1	1	0	0	0	0	0	1	1	1	1	0
Clostridium_sensu_stricto_13	0	1	0	0	0	0	0	0	0	0	1	0
Rikenellaceae_RC9_gut_group	1	0	1	0	1	1	0	1	0	0	0	1
Ruminococcus_2	1	1	0	0	1	1	0	1	0	0	1	0
Uncultured_Muribaculaceae_bacterium	1	0	0	0	0	0	0	0	0	0	0	0
Prevotella_2	1	0	0	0	0	0	0	0	0	0	0	0
Subdoligranulum	1	0	1	0	0	1	0	0	1	1	0	1
Methanobrevibacter	0	1	0	0	1	1	0	1	1	0	1	0
Ruminococcus_torques_group	1	0	1	0	1	0	0	0	1	1	0	1
Paeniclostridium	1	0	0	0	0	1	0	0	0	0	0	0
Megasphaera	0	1	1	0	0	0	1	0	0	1	1	1
Roseburia	0	0	0	1	0	0	1	1	1	0	1	0
Cellulosilyticum	0	0	0	0	0	0	0	0	0	0	0	0
Fournierella	0	0	1	1	0	1	0	1	1	0	0	1
Christensenellaceae_R_7_group	0	0	0	0	0	0	0	0	0	0	0	0
RuminococcaceaeOther	0	0	0	1	0	0	0	1	0	0	0	0
Lachnospiraceae_NK3A20_group	0	0	0	1	0	0	0	0	0	0	0	1
Alistipes	1	0	0	0	0	0	0	0	0	0	0	0
Anaerosporobacter	0	0	0	0	0	0	0	0	0	0	0	0
Ruminococcaceae_UCG_010	0	0	0	0	0	0	0	0	0	0	0	0
Erysipelotrichaceae_UCG_002	0	0	1	0	0	0	0	0	0	0	0	0
Sharpea	0	1	0	0	0	0	1	1	0	1	1	1
Prevotellaceae_UCG_003	1	0	1	0	1	1	0	1	0	0	0	0
Olsenella	1	1	0	0	0	1	1	1	0	0	1	0
Erysipelotrichaceae_UCG_003	1	0	0	1	0	0	1	0	0	1	1	1
Uncultured_Bacteroidales_RF16_group_rumen_bacterium	0	0	0	0	0	0	0	0	0	0	0	0
Uncultured_Ruminococcaceae	1	0	0	1	1	0	0	1	1	0	0	1
Lachnospiraceae_NK4A136_group	0	0	0	1	0	0	0	1	0	0	1	1
Eubacterium_coprostanoligenes_group	1	0	0	1	1	1	0	1	1	0	0	0
Enterococcus	1	1	0	0	0	0	0	0	0	0	0	0
Coprococcus_3	0	0	0	1	0	1	1	0	0	0	0	0
Succinivibrio	0	0	0	0	0	0	0	1	1	0	0	0
Ruminococcaceae_UCG_014	1	0	1	1	0	1	0	1	0	0	0	1
Phascolarctobacterium	0	1	0	1	0	1	1	1	1	0	0	0
Fusicatenibacter	0	0	0	0	0	0	0	0	0	0	1	0
Ruminococcaceae_UCG_013	0	0	0	0	0	0	0	0	0	0	0	0
Treponema_2	0	0	0	0	0	0	0	0	0	0	0	0
Agathobacter	0	0	0	0	0	0	0	0	0	0	0	0
Clostridioides	0	0	0	0	0	0	0	0	1	0	0	0
Uncultured_p_2534_18B5_gut_group_bacterium	0	0	0	0	0	0	0	0	0	0	0	0
Lachnospiraceae_UCG_004	0	0	0	1	0	1	0	1	1	0	1	1
Marvinbryantia	0	0	0	0	0	0	0	0	0	0	0	0
Ruminiclostridium_9	0	1	1	1	0	1	0	1	1	0	0	0
Holdemanella	1	0	0	1	1	1	0	0	0	0	1	0
Mogibacterium	1	0	1	0	1	1	1	0	1	0	0	0
Prevotellaceae_UCG_004	0	0	0	0	0	0	0	0	0	0	0	0
Akkermansia	0	0	0	0	0	0	0	0	0	0	0	0
Intestinimonas	1	0	1	1	0	1	0	1	1	0	0	0
Tyzzerella	0	1	0	1	0	1	0	0	1	1	0	1
Anaerovibrio	0	0	0	0	0	1	0	1	0	0	0	0
GCA_900066575	0	0	1	1	0	0	0	1	0	0	0	0
Uncultured_Prevotellaceae	1	0	1	0	0	1	1	1	1	0	0	0
Ruminobacter	0	0	0	0	0	0	0	0	0	0	0	0
Candidatus_Stoquefichus	0	0	0	0	0	0	0	0	0	0	0	0
Family_XIII_AD3011_group	0	0	0	0	0	0	0	0	0	0	0	0
PaludibacteraceaeOther	0	0	0	0	0	0	0	0	0	0	0	0
ClostridialesOther	0	0	0	0	0	0	0	1	0	0	0	0
Negativibacillus	0	0	1	1	0	1	0	1	1	0	0	1
Eubacterium_hallii_group	1	0	1	1	1	1	0	0	0	0	0	0
Uncultured_WCHB1_41_bacterium	0	0	0	0	0	0	0	0	0	0	0	0
Lachnospiraceae_UCG_001	0	0	0	0	0	0	0	0	0	0	0	0
Faecalitalea	0	0	0	0	0	0	0	0	0	0	0	0
Uncultured_Barnesiellaceae	0	0	0	0	0	0	0	0	0	0	0	0
dgA_11_gut_group	0	0	0	0	0	0	0	0	0	0	0	0
Prevotella_1	0	0	0	0	0	0	0	0	0	0	0	0
uncultured_Bacteroidales_bacterium	0	0	0	0	0	0	0	0	0	0	0	0
Ruminococcaceae_NK4A214_group	0	0	0	0	0	0	0	0	0	0	0	0
GWE2_31_10	0	0	0	0	0	0	0	0	0	0	0	0
Sutterella	1	0	1	0	0	0	1	1	1	0	1	0
Parasutterella	0	1	0	0	0	0	0	1	0	0	1	0
Clostridiales_vadinBB60_groupOther	0	0	0	0	0	0	0	0	0	0	0	0
Coprococcus_2	0	0	0	0	0	0	0	0	0	0	0	0
uncultured_Parabacteroides_sp	0	0	0	0	0	0	0	0	0	0	0	0
Mollicutes_RF39Other	1	0	1	0	0	1	0	1	0	0	0	0
Mailhella	0	0	0	0	0	0	0	0	0	0	0	0
Uncultured_Gastranaerophilales_bacterium	0	0	0	0	0	0	0	0	0	0	0	0
Ruminococcus_1	0	0	0	0	0	0	0	0	0	0	0	0
Lactic_acid	0	1	1	0	1	1	0	0	0	1	1	0
Acetic_acid	1	0	1	0	1	1	1	0	0	1	0	0
Propionic_acid	1	0	1	0	1	1	1	0	0	1	0	0
Butyric_acid	1	0	1	0	0	1	1	0	0	1	0	1
Valeric_acid	0	0	1	0	0	1	1	0	0	1	0	1
Isovaleric_acid	1	0	1	1	1	0	1	0	0	0	0	1
p_GH	1	1	1	1	1	0	1	0	0	0	0	0
p_Insulin	1	1	1	0	0	1	1	0	0	0	1	0
p_glucose	1	0	1	1	1	0	0	1	0	0	0	1
Raw data for AA (Binarization based on Median value) for calf at 180d															Fig. S3b (Calf 180d)
Sample_id	c_C-1_180d	c_C-2_180d	c_C-3_180d	c_C-4_180d	c_C-5_180d	c_C-6_180d	c_O-1_180d	c_O-2_180d	c_O-3_180d	c_O-4_180d	c_O-5_180d	c_O-6_180d			rules	source	target	support	confidence	coverage	lift	count
OCT_to_dam (CON=0 or OCT=1)	0	0	0	0	0	0	1	1	1	1	1	1			1204	OCT_to_dam=1	Insulin=0	0.416667	0.833333	0.5	1.66667	5
Lactobacillus	0	0	0	0	1	0	0	0	0	0	0	0			1922	OCT_to_dam=1	Methanobrevibacter=0	0.416667	0.833333	0.5	1.66667	5
Clostridium_sensu_stricto_1	1	0	1	1	0	0	0	0	0	1	1	1			1924	OCT_to_dam=1	Candidatus_Stoquefichus=0	0.416667	0.833333	0.5	1.66667	5
Bacteroides	0	0	0	1	1	1	1	1	0	0	0	1
Ruminococcus_gnavus_group	0	0	0	0	0	0	0	0	0	0	0	0
Escherichia_Shigella	0	0	0	0	0	0	1	1	0	0	0	1
Blautia	1	1	1	0	1	0	0	1	0	1	0	0
Faecalibacterium	1	0	1	1	0	0	0	1	0	1	1	0
LachnospiraceaeOther	0	1	1	1	0	1	0	0	1	0	1	0
Ruminococcaceae_UCG_005	0	0	0	1	1	1	1	0	1	0	0	1
Butyricicoccus	0	0	0	0	0	0	0	0	0	0	0	0
Collinsella	0	0	0	0	0	0	0	0	0	0	0	0
Streptococcus	0	1	0	1	0	1	1	1	1	0	0	0
Tyzzerella_4	0	1	1	1	0	0	0	1	0	1	0	1
Anaerostipes	0	1	1	1	0	1	0	1	0	0	1	0
Romboutsia	1	0	1	0	0	0	0	1	0	1	1	1
Alloprevotella	1	0	1	0	1	1	1	0	0	1	0	0
Uncultured_Lachnospiraceae	0	0	0	0	1	0	1	0	0	0	0	0
Turicibacter	1	0	1	0	0	0	0	1	0	1	1	1
Dorea	1	1	0	0	1	0	1	0	1	0	1	0
Acetitomaculum	1	1	1	1	0	0	1	1	0	0	0	0
Ruminococcus_gauvreauii_group	0	1	1	1	0	0	0	1	1	1	0	0
Prevotella_9	1	0	1	1	0	0	0	1	0	1	1	0
Bifidobacterium	1	1	0	0	1	0	1	1	0	0	0	0
Clostridium_sensu_stricto_13	0	0	0	0	0	0	0	0	0	0	0	0
Rikenellaceae_RC9_gut_group	0	0	1	1	1	1	0	0	0	1	0	1
Ruminococcus_2	1	1	1	1	0	0	0	1	0	1	0	0
Uncultured_Muribaculaceae_bacterium	0	1	1	0	1	0	1	0	1	1	0	0
Prevotella_2	1	1	0	1	0	0	0	1	0	0	0	1
Subdoligranulum	1	0	1	1	0	0	0	1	0	1	1	0
Methanobrevibacter	0	1	1	1	1	1	0	0	0	0	0	1
Ruminococcus_torques_group	1	0	1	1	0	0	0	1	1	1	0	0
Paeniclostridium	1	1	1	0	0	0	0	1	0	1	0	1
Megasphaera	0	0	0	0	0	0	0	0	0	0	0	0
Roseburia	0	0	1	0	1	0	0	0	1	1	1	1
Cellulosilyticum	1	0	0	0	0	0	1	1	0	0	0	1
Fournierella	0	0	1	0	0	0	0	0	0	1	0	0
Christensenellaceae_R_7_group	0	0	0	1	1	1	1	0	1	0	0	1
RuminococcaceaeOther	0	0	1	0	1	1	1	1	0	0	0	1
Lachnospiraceae_NK3A20_group	1	1	1	0	0	0	1	0	1	1	0	0
Alistipes	1	0	0	0	1	1	1	0	1	0	1	0
Anaerosporobacter	1	0	1	1	0	0	0	0	1	0	1	1
Ruminococcaceae_UCG_010	0	1	0	0	1	1	1	0	0	1	0	1
Erysipelotrichaceae_UCG_002	0	0	0	0	0	0	0	0	0	0	0	0
Sharpea	0	0	0	0	0	0	0	0	0	0	0	0
Prevotellaceae_UCG_003	0	1	0	1	1	0	0	0	1	1	1	0
Olsenella	1	0	1	0	0	1	0	1	0	1	0	1
Erysipelotrichaceae_UCG_003	1	1	0	1	0	0	0	1	1	1	0	0
Uncultured_Bacteroidales_RF16_group_rumen_bacterium	0	1	0	0	0	0	0	0	0	0	1	1
Uncultured_Ruminococcaceae	0	0	0	1	1	1	1	0	1	0	1	0
Lachnospiraceae_NK4A136_group	1	1	0	0	1	0	0	1	0	0	1	0
Eubacterium_coprostanoligenes_group	0	1	0	0	1	1	1	0	0	0	1	1
Enterococcus	0	0	0	0	0	0	0	0	1	0	0	0
Coprococcus_3	1	1	0	1	0	1	0	0	1	0	1	0
Succinivibrio	0	0	1	1	0	0	0	1	1	1	1	0
Ruminococcaceae_UCG_014	0	0	1	1	1	1	0	0	0	1	1	0
Phascolarctobacterium	1	0	1	0	1	1	0	1	1	0	0	0
Fusicatenibacter	1	0	1	0	0	0	0	1	0	1	0	0
Ruminococcaceae_UCG_013	1	0	0	0	1	0	1	0	1	1	0	1
Treponema_2	0	1	1	0	0	0	0	0	1	1	1	1
Agathobacter	1	0	0	1	0	1	0	0	1	0	1	1
Clostridioides	1	0	1	0	0	0	0	1	0	1	1	1
Uncultured_p_2534_18B5_gut_group_bacterium	0	0	0	0	0	0	0	0	0	0	0	0
Lachnospiraceae_UCG_004	1	1	0	0	0	0	0	0	1	1	1	0
Marvinbryantia	0	1	1	0	1	1	1	0	1	0	0	0
Ruminiclostridium_9	0	0	1	0	0	1	1	1	0	0	1	1
Holdemanella	1	1	1	0	0	0	0	1	0	1	0	0
Mogibacterium	1	1	0	0	1	1	0	0	1	0	0	1
Prevotellaceae_UCG_004	0	0	0	0	1	0	1	0	1	0	0	1
Akkermansia	0	0	0	0	0	0	0	0	0	0	0	0
Intestinimonas	0	0	0	0	0	0	0	0	0	0	0	0
Tyzzerella	0	0	0	0	1	0	0	0	0	0	0	0
Anaerovibrio	1	1	1	0	0	0	0	1	1	0	1	0
GCA_900066575	0	0	0	0	0	0	0	0	0	1	0	0
Uncultured_Prevotellaceae	1	1	1	0	0	0	0	1	0	1	0	1
Ruminobacter	0	0	0	0	0	0	0	0	0	0	0	0
Candidatus_Stoquefichus	0	1	1	1	1	1	0	0	1	0	0	0
Family_XIII_AD3011_group	0	1	0	0	1	0	0	1	1	1	0	1
PaludibacteraceaeOther	0	0	0	0	0	0	0	0	0	0	0	0
ClostridialesOther	0	0	0	0	0	0	0	0	1	0	0	0
Negativibacillus	0	1	0	1	0	1	1	1	1	0	0	0
Eubacterium_hallii_group	0	0	0	0	0	0	0	0	1	0	0	0
Uncultured_WCHB1_41_bacterium	0	0	0	0	0	0	0	0	0	0	0	0
Lachnospiraceae_UCG_001	1	1	1	0	0	1	0	0	0	0	1	1
Faecalitalea	1	0	0	1	1	1	1	1	0	0	0	0
Uncultured_Barnesiellaceae	0	0	0	0	1	1	1	0	1	1	0	1
dgA_11_gut_group	0	0	0	0	0	0	0	0	0	0	0	0
Prevotella_1	1	0	0	0	0	0	0	0	0	1	0	0
uncultured_Bacteroidales_bacterium	0	0	0	0	0	0	0	0	0	0	0	1
Ruminococcaceae_NK4A214_group	0	1	1	0	1	1	0	0	1	0	1	0
GWE2_31_10	0	0	0	0	0	0	0	0	0	0	0	0
Sutterella	1	1	0	0	0	0	0	1	1	1	1	0
Parasutterella	0	0	0	0	0	0	0	0	0	0	0	0
Clostridiales_vadinBB60_groupOther	1	0	0	1	0	0	0	0	1	1	0	1
Coprococcus_2	0	1	1	1	0	0	0	0	1	0	1	1
uncultured_Parabacteroides_sp	0	0	0	0	0	0	0	0	0	0	0	0
Mollicutes_RF39Other	0	1	1	1	1	0	0	1	0	0	0	1
Mailhella	0	0	0	0	0	0	0	0	0	0	0	0
Uncultured_Gastranaerophilales_bacterium	0	0	0	1	0	1	0	0	0	0	0	0
Ruminococcus_1	1	1	0	0	1	1	1	0	0	1	0	0
Lactic_acid	1	0	0	0	1	0	0	1	1	1	1	0
Acetic_acid	1	1	0	0	1	0	0	0	1	1	1	0
Propionic_acid	1	1	1	0	0	0	0	0	1	1	1	0
Butyric_acid	1	0	1	0	0	0	0	0	1	1	1	1
Valeric_acid	1	1	1	0	0	0	1	0	1	1	0	0
Isovaleric_acid	1	0	0	0	0	0	0	1	0	0	1	0
p_GH	1	0	0	1	0	1	1	0	1	0	0	1
p_Insulin	0	1	1	1	1	1	0	0	0	1	0	0
p_glucose	1	0	0	1	0	1	0	0	1	1	1	0

## Sheet: Fig. S8
Fig. S5 Relative abundance of fecal bacteria and plasma hormone
Treatment	CON	CON	CON	CON	CON	CON	OCT	OCT	OCT	OCT	OCT	OCT	CON	CON	CON	CON	CON	CON	OCT	OCT	OCT	OCT	OCT	OCT	CON	CON	CON	CON	CON	CON	OCT	OCT	OCT	OCT	OCT	OCT	CON	CON	CON	CON	CON	CON	OCT	OCT	OCT	OCT	OCT	OCT
Day	-60d	-60d	-60d	-60d	-60d	-60d	-60d	-60d	-60d	-60d	-60d	-60d	0d	0d	0d	0d	0d	0d	0d	0d	0d	0d	0d	0d	30d	30d	30d	30d	30d	30d	30d	30d	30d	30d	30d	30d	180d	180d	180d	180d	180d	180d	180d	180d	180d	180d	180d	180d
Animals	Dam	Dam	Dam	Dam	Dam	Dam	Dam	Dam	Dam	Dam	Dam	Dam	Dam	Dam	Dam	Dam	Dam	Dam	Dam	Dam	Dam	Dam	Dam	Dam	calf	calf	calf	calf	calf	calf	calf	calf	calf	calf	calf	calf	calf	calf	calf	calf	calf	calf	calf	calf	calf	calf	calf	calf
Individual Name	C-1	C-2	C-3	C-4	C-5	C-6	O-1	O-2	O-3	O-4	O-5	O-6	C-1	C-2	C-3	C-4	C-5	C-6	O-1	O-2	O-3	O-4	O-5	O-6	C-1	C-2	C-3	C-4	C-5	C-6	O-1	O-2	O-3	O-4	O-5	O-6	C-1	C-2	C-3	C-4	C-5	C-6	O-1	O-2	O-3	O-4	O-5	O-6
Sample_id	D_C-1_-60d	D_C-2_-60d	D_C-3_-60d	D_C-4_-60d	D_C-5_-60d	D_C-6_-60d	D_O-1_-60d	D_O-2_-60d	D_O-3_-60d	D_O-4_-60d	D_O-5_-60d	D_O-6_-60d	D_C-1_0d	D_C-2_0d	D_C-3_0d	D_C-4_0d	D_C-5_0d	D_C-6_0d	D_O-1_0d	D_O-2_0d	D_O-3_0d	D_O-4_0d	D_O-5_0d	D_O-6_0d	c_C-1_30d	c_C-2_30d	c_C-3_30d	c_C-4_30d	c_C-5_30d	c_C-6_30d	c_O-1_30d	c_O-2_30d	c_O-3_30d	c_O-4_30d	c_O-5_30d	c_O-6_30d	c_C-1_180d	c_C-2_180d	c_C-3_180d	c_C-4_180d	c_C-5_180d	c_C-6_180d	c_O-1_180d	c_O-2_180d	c_O-3_180d	c_O-4_180d	c_O-5_180d	c_O-6_180d
D_Uncultured Barnesiellaceae	0.000909918	0.000847537	0	0.000465549	0	0.0016331	0.000692761	0	0.00126602	0.000491562	0.00116339	0.000290107	0.00184794	0.00115381	0.000273	0.00232491	0.000975253	0.00161865	0	0.000855249	0	0.00151458	0	0	0	0	0	0	0	0	0	0	0	0	0	0	0.0011546	0.00126103	0	0	0.0150258	0.00191939	0.00767085	0	0.00338261	0.00129906	0.00127421	0.00361977
c_Eubacterium_hallii_group	0.00545951	0.00546191	0	0.00977654	0.00166698	0.00449102	0.00051957	0.00275239	0.00189904	0.00393249	0.000387797	0.0101538	0.00422387	0.00408272	0.003549	0.00377797	0.00536389	0.000197835	0.00427168	0.00256575	0.00513787	0.00189322	0.00287068	0.00256376	0.00452279	0	0.00308226	0.00771972	0.000357015	0.00236996	0	0	0	0	0	0	0	0	0	0	0	0	0	0	0.0027562	0	0	0
c_Methanobrevibacter	0.0303306	0.0279687	0.0131296	0.0612197	0.0190776	0.0715841	0.0053689	0.0477816	0.0512739	0.0321154	0.00840228	0.0414853	0.00778775	0.0434898	0.0187005	0.0302238	0.0358405	0.00708608	0.074968	0.0145392	0.032026	0.016471	0.0404765	0.0534341	0	0.000967898	0	0	0.00571225	0.00511413	0	0.00571829	0.0012685	0	0.00142537	0	0.00646577	0.0154126	0.0246035	0.0212399	0.0139045	0.0143954	0.0083682	0.00883652	0.0132799	0.0120627	0.00764526	0.0204596
c_p_insulin	2.74283	1.81667	1.41784	3.02209	3.20529	2.10912	5.50035	3.07272	1.76558	0.775103	2.93038	3.64851	2.7948	2.42443	2.13839	4.45614	4.20019	4.40132	4.74984	2.68582	2.32081	1.64829	4.13904	3.40548	1.65866	1.99008	2.02731	1.3657	1.01544	1.63146	2.38368	1.44451	1.17606	1.48148	1.75004	1.34799	1.70841	1.92278	3.07217	3.6771	1.85061	3.06632	1.65374	1.75816	1.67678	3.49909	1.57443	1.68483

## Sheet: Fig. S9
Predicted pathway data
Fig. S6a (Dam 0d)			FDR: false discovery rate			Fig. S6b (Calf 30d)						Fig. S6c (Calf 180d)
	Log2 fold change	-Log10 P-value	FDR				Log2 fold change	-Log10 P-value	FDR				Log2 fold change	-Log10 p-value	FDR
SUCSYN_PWY	-7.63938	2.03295	0.971912			PWY_7431	-7.69801	1.82921	0.960434			PWY_5180	8.23933	2.44711	0.573829
PWY_7347	-5.96099	1.62613	0.971912			PWY_6609	-0.268847	1.80683	0.960434			PWY_5182	8.23933	2.44711	0.573829
PWY_6876	-4.15347	1.5752	0.971912			P461_PWY	-1.45659	1.73355	0.960434			PWY_6629	8.82314	2.22708	0.573829
PWY_6629	5.44846	1.57049	0.971912			RHAMCAT_PWY	0.835672	1.62376	0.960434			ALL_CHORISMATE_PWY	7.88559	2.03638	0.573829
METHYLGALLATE_DEGRADATION_PWY	4.72129	1.56766	0.971912			PWY_6641	7.90817	1.58588	0.960434			PWY_5415	6.72215	1.97575	0.573829
PWY_5088	-6.64355	1.50574	0.971912			PWY_5507	-5.79344	1.47308	0.960434			PWY_6165	7.52577	1.96737	0.573829
GALLATE_DEGRADATION_I_PWY	4.41143	1.50041	0.971912			PWY_6383	-4.98594	1.4728	0.960434			ENTBACSYN_PWY	7.64029	1.95603	0.573829
GALLATE_DEGRADATION_II_PWY	4.41143	1.50041	0.971912			PWY_7007	-4.96245	1.46954	0.960434			THREOCAT_PWY	6.94522	1.80749	0.5772
PWY_6165	4.88327	1.47906	0.971912			PWY0_1297	-0.255118	1.45261	0.960434			ARGDEG_PWY	6.3723	1.63923	0.5772
PWY_5695	0.0785813	1.47288	0.971912			PROTOCATECHUATE_ORTHO_CLEAVAGE_PWY	-4.64838	1.42352	0.960434			ORNARGDEG_PWY	6.3723	1.63923	0.5772
PWY_2221	4.80655	1.46595	0.971912			PWY1G_0	-4.33101	1.3717	0.960434			PWY0_321	6.30128	1.63389	0.5772
THREOCAT_PWY	4.51039	1.41369	0.971912			PWY_4984	-2.1358	1.35215	0.960434			PWY0_1277	6.31704	1.63084	0.5772
ORNDEG_PWY	4.32352	1.37932	0.971912			PWY_7094	-4.61764	1.33083	0.960434			ECASYN_PWY	6.31283	1.62585	0.5772
PWY0_1277	3.92984	1.30305	0.971912			THISYN_PWY	0.468555	1.32427	0.960434			ORNDEG_PWY	6.09468	1.56714	0.5772
PWY_6071	3.65334	1.24609	0.971912			PWY_5181	-4.41527	1.29247	0.960434			VALDEG_PWY	-6.18229	1.56166	0.5772
PWY_5531	-4.78093	1.22933	0.971912			PWY_7616	-4.28686	1.27395	0.960434			KETOGLUCONMET_PWY	6.06736	1.56051	0.5772
PWY_7159	-4.78093	1.22933	0.971912			PWY_7377	-2.48522	1.25797	0.960434			PWY_6071	6.04442	1.55749	0.5772
ARGDEG_PWY	3.42319	1.19753	0.971912			PWY_7332	-3.57698	1.25238	0.960434			METHGLYUT_PWY	5.96571	1.54331	0.5772
ORNARGDEG_PWY	3.42319	1.19753	0.971912			PWY_7323	0.541109	1.23399	0.960434			PWY0_1338	5.54938	1.41511	0.659262
METHGLYUT_PWY	3.36224	1.18425	0.971912			PWY_3661	-3.70932	1.19682	0.960434			HCAMHPDEG_PWY	5.41017	1.37604	0.659262
ECASYN_PWY	3.18163	1.14379	0.971912			COLANSYN_PWY	0.464552	1.17707	0.960434			PWY_6690	5.41017	1.37604	0.659262
PWY_6572	3.06889	1.1177	0.971912			PWY_5667	-0.141021	1.12872	0.960434			PWY_7446	5.31347	1.35677	0.659262
AST_PWY	2.73256	1.03582	0.971912			PWY0_1319	-0.141021	1.12872	0.960434			GLUCOSE1PMETAB_PWY	4.00754	1.3522	0.659262
VALDEG_PWY	-4.34699	1.02851	0.971912			PWY_7031	3.71223	1.09747	0.960434			AST_PWY	5.28463	1.34291	0.659262
HCAMHPDEG_PWY	2.65523	1.01612	0.971912			PWY_5420	-3.10055	1.09133	0.960434			AEROBACTINSYN_PWY	5.28463	1.34291	0.659262
PWY_6690	2.65523	1.01612	0.971912			PWY4FS_7	-0.171347	1.07521	0.960434			PWY_6609	0.0663219	1.12417	1
PWY_7446	2.54775	0.988188	0.971912			PWY4FS_8	-0.171347	1.07521	0.960434			PWY_7392	-0.342714	1.08066	1
PWY_7094	-1.01962	0.974214	0.971912			PWY_6143	3.56319	1.07294	0.960434			PWY_7234	0.536275	1.07288	1
AEROBACTINSYN_PWY	2.45263	0.962921	0.971912			PWY_5154	0.480806	1.06769	0.960434			HSERMETANA_PWY	-0.31715	1.07079	1
PWY_5265	2.97656	0.946661	0.971912			PHOSLIPSYN_PWY	-0.156502	1.06262	0.960434			ASPASN_PWY	0.0567943	1.05814	1
PWY_7219	0.0507896	0.88887	0.971912			P101_PWY	-2.94436	1.06214	0.960434			PWY_6588	0.47018	1.01472	1
PWY_5529	-3.38999	0.860603	0.971912			PWY_7373	3.47318	1.0578	0.960434			PWY_5028	-3.82728	1.0097	1
PWY_6122	0.0464769	0.853639	0.971912			P42_PWY	0.27329	1.04902	0.960434			LACTOSECAT_PWY	-1.6945	1.00735	1
PWY_6277	0.0464769	0.853639	0.971912			PWY_1269	0.757046	1.03539	0.960434			PWY_5304	-0.588484	0.987753	1
THRESYN_PWY	0.0528005	0.845177	0.971912			NAGLIPASYN_PWY	0.759668	1.03053	0.960434			GLYCOL_GLYOXDEG_PWY	2.59024	0.928199	1
PWY_5384	-0.521717	0.828959	0.971912			P125_PWY	-4.65768	1.02114	0.960434			TYRFUMCAT_PWY	-2.09881	0.869987	1
UDPNAGSYN_PWY	0.0684955	0.805992	0.971912			PWY_6467	0.757927	0.973405	1			FOLSYN_PWY	0.0773974	0.868079	1
COA_PWY	0.0523337	0.802431	0.971912			PWY_5419	-2.43762	0.958941	1			PWY_6612	0.0966512	0.86304	1
PWY_5651	2.46109	0.791048	0.971912			ANAGLYCOLYSIS_PWY	-0.119232	0.942457	1			PWY_4984	0.600814	0.840016	1
PWY_6121	0.0450377	0.789052	0.971912			ARGSYN_PWY	-0.173149	0.898774	1			PRPP_PWY	0.179382	0.827064	1
NADSYN_PWY	2.51636	0.780318	0.971912			PWY_6969	0.415171	0.89694	1			GALACTARDEG_PWY	2.35937	0.806068	1
PWY_6167	0.576456	0.777831	0.971912			METHYLGALLATE_DEGRADATION_PWY	-2.16117	0.896511	1			GLUCARGALACTSUPER_PWY	2.35937	0.806068	1
CHLOROPHYLL_SYN	-2.91822	0.763237	0.971912			TYRFUMCAT_PWY	-2.15963	0.89615	1			HISTSYN_PWY	-0.060004	0.784765	1
PWY_6731	-2.91745	0.763075	0.971912			PWY_7400	-0.1696	0.878141	1			PWY_7013	0.630708	0.760982	1
PWY_6148	0.627535	0.759986	0.971912			ARGSYNBSUB_PWY	-0.181208	0.854801	1			PWY_7220	0.145241	0.757576	1
PWY_6174	0.584798	0.756819	0.971912			PWY0_1298	-0.177505	0.847475	1			PWY_7222	0.145241	0.757576	1
PWY_7187	0.0451148	0.756279	0.971912			PWY0_1296	-0.200107	0.842694	1			TEICHOICACID_PWY	-0.696552	0.754959	1
PWY_7286	0.632731	0.75616	0.971912			GALLATE_DEGRADATION_I_PWY	-1.92311	0.838778	1			PWY_5507	-2.70243	0.745765	1
PWY_7208	0.0402928	0.752512	0.971912			GALLATE_DEGRADATION_II_PWY	-1.92311	0.838778	1			PWY_6148	-0.527364	0.739178	1
PWY_6654	0.588679	0.747392	0.971912			PWY_6897	-0.213088	0.832023	1			PWY_6167	-0.482612	0.735931	1
PWY_5686	0.0447376	0.744308	0.971912			HEXITOLDEGSUPER_PWY	-0.559667	0.828664	1			PWY_5101	-0.0430972	0.730272	1
METHANOGENESIS_PWY	0.602992	0.743465	0.971912			OANTIGEN_PWY	-0.186478	0.823914	1			NAD_BIOSYNTHESIS_II	-0.356177	0.702833	1
PWY_6906	2.28275	0.740577	0.971912			LACTOSECAT_PWY	-1.07803	0.790277	1			PWY_7199	0.118389	0.692251	1
FUCCAT_PWY	-0.302225	0.738311	0.971912			UDPNAGSYN_PWY	-0.259469	0.737435	1			PWY_5103	-0.0442247	0.683507	1
PWY_5198	0.634228	0.733871	0.971912			P161_PWY	-0.199249	0.736383	1			SER_GLYSYN_PWY	-0.0743621	0.679461	1
PWY_6141	0.62904	0.729936	0.971912			NONOXIPENT_PWY	-0.120787	0.735459	1			PWY_6654	-0.499153	0.664471	1
P241_PWY	0.584993	0.725087	0.971912			PWY_7208	-0.12148	0.716772	1			P161_PWY	0.0503281	0.6558	1
NAD_BIOSYNTHESIS_II	0.369022	0.707813	0.971912			PWY_5188	-0.353596	0.71501	1			METHANOGENESIS_PWY	-0.512654	0.647645	1
PWY0_166	0.0432285	0.702358	0.971912			PWY_6588	-0.521668	0.694325	1			PWY_181	-2.43128	0.635558	1
PWY_6992	-2.78683	0.700722	0.971912			PWY_6628	0.371933	0.685219	1			ILEUSYN_PWY	-0.0382378	0.627534	1
ASPASN_PWY	0.0787566	0.693151	0.971912			TRNA_CHARGING_PWY	-0.100931	0.674811	1			VALSYN_PWY	-0.0382378	0.627534	1
PWY_6349	0.57439	0.692875	0.971912			P108_PWY	0.578143	0.672347	1			PWY_6126	0.0624088	0.622772	1
PWY_6350	0.57454	0.68661	0.971912			PWY_7392	-0.257389	0.670853	1			PWY_6700	0.113931	0.616403	1
PWY_5347	-0.0885286	0.655159	0.971912			PWY_6630	0.367354	0.667128	1			PWY_7286	-0.515061	0.615892	1
PWY_5415	-1.69705	0.644301	0.971912			PWY_5189	-0.352569	0.665944	1			PWY_6349	-0.515655	0.609562	1
P261_PWY	0.442602	0.632465	0.971912			PWY_6700	0.390493	0.66297	1			PWY_5345	-0.287316	0.608361	1
CALVIN_PWY	0.0372543	0.630771	0.971912			FASYN_ELONG_PWY	0.339938	0.650907	1			DTDPRHAMSYN_PWY	-0.0354211	0.605432	1
PWY_6163	0.0404159	0.619031	0.971912			PWY_5100	-0.136847	0.644005	1			PWY_6174	-0.484514	0.604837	1
PWY_5910	0.420973	0.614217	0.971912			PWY_5686	-0.092028	0.62655	1			PWY_6141	-0.52419	0.602565	1
OANTIGEN_PWY	0.0411998	0.613808	0.971912			P164_PWY	-0.517356	0.609646	1			PWY_6350	-0.516366	0.599087	1
PWY_6126	0.0442146	0.612199	0.971912			PWY_6396	-2.8707	0.583688	1			PWY_6608	0.230848	0.596846	1
PWY_7229	0.0449481	0.607394	0.971912			P163_PWY	-1.04425	0.572991	1			PWY_6478	-0.316925	0.591278	1
PWY_6182	-1.86933	0.602895	0.971912			PWY0_1586	-0.241116	0.569203	1			PWY_7229	0.040281	0.590481	1
PWY_7013	-0.345801	0.600067	0.971912			PEPTIDOGLYCANSYN_PWY	-0.0979692	0.569087	1			P241_PWY	-0.468629	0.582787	1
PWY_922	0.43061	0.596204	0.971912			ARGORNPROST_PWY	-0.552213	0.567012	1			PWY_5198	-0.51801	0.579067	1
PWY_3001	0.0317023	0.593333	0.971912			PWY_5415	-1.81828	0.562594	1			P281_PWY	2.08176	0.577236	1
PWY_5647	1.8592	0.592617	0.971912			PWY_6470	-1.85382	0.55778	1			PWY_5920	-0.659382	0.57134	1
DTDPRHAMSYN_PWY	0.0385135	0.592134	0.971912			PWY_6387	-0.0976179	0.554694	1			PWY_7003	0.500133	0.560203	1
PEPTIDOGLYCANSYN_PWY	0.0435117	0.591949	0.971912			PWY_6507	0.333766	0.550506	1			PWY_2941	0.302495	0.559792	1
TRNA_CHARGING_PWY	0.0403215	0.590341	0.971912			PWY_7456	0.567448	0.549508	1			PWY_5104	-0.0323186	0.533549	1
PWY_5417	-1.83231	0.587349	0.971912			LPSSYN_PWY	-2.72311	0.546048	1			PWY0_1298	0.0460095	0.524979	1
PWY_5431	-1.83231	0.587349	0.971912			PWY_6385	-0.094656	0.537024	1			PWY_6147	0.0722693	0.523484	1
PWY_7392	0.0969368	0.582778	0.971912			PWY_6386	-0.0883186	0.527973	1			PWY_5677	0.392566	0.523039	1
PWY_5654	1.83349	0.581725	0.971912			GLUCONEO_PWY	0.123623	0.527371	1			SULFATE_CYS_PWY	-0.30344	0.521779	1
PWY_1861	0.293267	0.581666	0.971912			COA_PWY	-0.0942665	0.527128	1			PWY_5705	-0.424078	0.521641	1
PWY_6123	0.0409965	0.577781	0.971912			PWY_7220	-0.12318	0.524389	1			BRANCHED_CHAIN_AA_SYN_PWY	-0.0313058	0.518719	1
PWY_5181	1.79754	0.577125	0.971912			PWY_7222	-0.12318	0.524389	1			SO4ASSIM_PWY	-0.356448	0.516921	1
MET_SAM_PWY	-0.103079	0.574411	0.971912			PWY_7229	-0.0840775	0.519165	1			PWY0_1297	0.0624122	0.495395	1
PWY0_321	1.81187	0.572642	0.971912			PWY_5097	0.0685296	0.518594	1			PWY_5910	-0.395063	0.493439	1
P441_PWY	0.0657469	0.562055	0.971912			PWY_6895	0.328469	0.511293	1			PWY_7539	0.0598713	0.491998	1
PWY_5097	0.0350618	0.559917	0.971912			PWY_6703	0.35361	0.511129	1			PWY_5845	1.44764	0.485537	1
PWY_6387	0.0424353	0.555491	0.971912			PWY_5505	-0.133567	0.501741	1			PWY_5850	1.44764	0.485537	1
PWY_6385	0.0426364	0.552514	0.971912			PWY_7199	-0.125059	0.498724	1			PWY_5896	1.44764	0.485537	1
PWY_6505	1.81173	0.550078	0.971912			PWY_6126	-0.08085	0.481723	1			PWY_5913	-0.172691	0.482586	1
PWY_6397	-1.83343	0.54771	0.971912			PWY_7219	-0.0738533	0.47705	1			PWY_5860	1.47605	0.481384	1
DAPLYSINESYN_PWY	0.0416263	0.543265	0.971912			PWY_6151	-0.0909416	0.473835	1			PWY_5862	1.47605	0.481384	1
PWY_7221	0.0379008	0.542173	0.971912			PWY_5989	0.715614	0.472086	1			GLYCOLYSIS	0.124506	0.47552	1
HSERMETANA_PWY	0.203227	0.542148	0.971912			PWY490_3	-0.39953	0.469263	1			SALVADEHYPOX_PWY	0.25405	0.46615	1
PWY_6897	0.0455485	0.538959	0.971912			PWY_6612	-0.124912	0.468515	1			PWY_7210	-0.478177	0.461951	1
HOMOSER_METSYN_PWY	-0.119556	0.532442	0.971912			PWY_5973	0.0728178	0.467671	1			PWY_7400	-0.0395289	0.456949	1
PANTO_PWY	-0.0447767	0.527671	0.971912			PWY_6282	0.707259	0.465534	1			P164_PWY	0.202761	0.454238	1
ARG+POLYAMINE_SYN	-0.137879	0.526632	0.971912			TCA	0.273708	0.464403	1			PWY_922	-0.397234	0.453979	1
LACTOSECAT_PWY	-1.3073	0.52302	0.971912			PWY_6165	2.12507	0.461706	1			GLUTORN_PWY	-0.0523102	0.448739	1
PWY0_781	-0.0534859	0.515692	0.971912			PWY0_1241	1.14029	0.459734	1			ARGSYN_PWY	-0.0390093	0.447311	1
COMPLETE_ARO_PWY	0.0367318	0.5055	0.971912			PWY_6121	0.0724526	0.457985	1			PWY0_42	1.54344	0.443568	1
PWY_2942	0.0323281	0.496956	0.971912			PWYG_321	0.665762	0.45229	1			PWY_1861	-0.280281	0.436183	1
POLYAMINSYN3_PWY	-0.213467	0.490436	0.971912			PWY_7663	0.0760838	0.452235	1			PWY_7237	0.872041	0.433813	1
P341_PWY	-0.375017	0.485054	0.971912			PWY_7221	-0.0891301	0.450968	1			PWY_6891	0.200643	0.433503	1
PWY0_1061	-0.269056	0.481911	0.971912			FUC_RHAMCAT_PWY	0.432286	0.45002	1			DAPLYSINESYN_PWY	-0.0366737	0.431567	1
POLYAMSYN_PWY	-0.163743	0.481627	0.971912			PWY_7664	0.655559	0.448895	1			ANAEROFRUCAT_PWY	0.135479	0.429741	1
PWY_5430	-1.62014	0.480594	0.971912			GLUTORN_PWY	-0.137035	0.447066	1			GLUCARDEG_PWY	1.29478	0.429062	1
ARO_PWY	0.034928	0.475884	0.971912			PWY_5484	-0.316982	0.443162	1			PWY_5747	1.49026	0.426348	1
GLUCARDEG_PWY	-0.443513	0.472429	0.971912			PWY_7211	0.261574	0.439143	1			PWY_7198	-0.474053	0.421192	1
PWY_7431	-1.01605	0.462903	0.971912			PWY_6123	0.0657319	0.424931	1			TCA	-0.132071	0.417203	1
PWY_5677	-0.258601	0.454694	0.971912			PWY_5005	1.15611	0.421912	1			PWY_3661	-1.79563	0.417009	1
DENOVOPURINE2_PWY	0.0261546	0.451532	0.971912			PWY_6122	0.0713206	0.421501	1			PWY_5347	-0.10225	0.412355	1
PWY_6386	0.0369692	0.44694	0.971912			PWY_6277	0.0713206	0.421501	1			P261_PWY	-0.309476	0.408015	1
PWY_6562	1.37635	0.445551	0.971912			GLYCOGENSYNTH_PWY	0.0907961	0.419264	1			PWY0_1296	0.0715852	0.406953	1
PWY_5676	-0.191237	0.439117	0.971912			FASYN_INITIAL_PWY	0.665452	0.419146	1			PWY_5484	0.156371	0.405522	1
PWY_5509	0.0402033	0.434683	0.971912			PWY_1622	2.00709	0.416367	1			HEXITOLDEGSUPER_PWY	0.267795	0.401713	1
CATECHOL_ORTHO_CLEAVAGE_PWY	-1.37507	0.433835	0.971912			GLYCOLYSIS	-0.212869	0.413872	1			CRNFORCAT_PWY	-1.64138	0.388285	1
PWY_5345	0.129097	0.428815	0.971912			PWY_181	2.0735	0.41027	1			P124_PWY	0.350077	0.386422	1
GOLPDLCAT_PWY	-0.37777	0.426152	0.971912			PWY_5971	0.573774	0.409615	1			PWY_5838	0.370411	0.385851	1
COBALSYN_PWY	0.0394881	0.420272	0.971912			FOLSYN_PWY	-0.0970678	0.408395	1			ARGSYNBSUB_PWY	-0.0376724	0.382122	1
PWY_6269	0.0390208	0.417239	0.971912			PWY_5910	-0.584281	0.404372	1			PWY_6470	-0.974725	0.381817	1
PWY_6263	-0.179427	0.41429	0.971912			PYRIDOXSYN_PWY	0.930958	0.402181	1			PWY_5840	0.369043	0.38031	1
PWY_7199	0.0477937	0.413199	0.971912			PWY_2942	0.0552912	0.400458	1			PWY_6749	-0.448968	0.378712	1
PWY_5104	0.0217269	0.412149	0.971912			ANAEROFRUCAT_PWY	-0.235568	0.377685	1			PWY_5695	0.0954396	0.373842	1
PWY_6590	-0.116238	0.411403	0.971912			HEMESYN2_PWY	-0.518946	0.375856	1			PWY_6353	0.170402	0.371759	1
PWY_7371	-0.214102	0.406268	0.971912			PYRIDNUCSAL_PWY	-0.0776495	0.372224	1			PWY_5897	0.370608	0.367031	1
PWY_841	0.0244554	0.400111	0.971912			DTDPRHAMSYN_PWY	-0.0734138	0.367869	1			PWY_5898	0.370608	0.367031	1
CENTFERM_PWY	-0.124426	0.399835	0.971912			PWY_6317	-0.0750601	0.367065	1			PWY_5899	0.370608	0.367031	1
PWY_7210	-0.339618	0.399408	0.971912			PWY0_845	0.81345	0.364116	1			PWY_5676	0.172755	0.361331	1
PWY4FS_7	0.0383306	0.398356	0.971912			P124_PWY	-0.315621	0.360074	1			PWY0_1533	0.484062	0.353172	1
PWY4FS_8	0.0383306	0.398356	0.971912			TEICHOICACID_PWY	-0.293511	0.356128	1			PWY_5861	0.38044	0.352319	1
ARGSYN_PWY	0.0249262	0.394785	0.971912			PWY_922	-0.56117	0.353363	1			MET_SAM_PWY	-0.110694	0.344372	1
PWY_7400	0.0248268	0.3945	0.971912			PWY_3781	-1.46948	0.352727	1			P122_PWY	0.294327	0.340756	1
PWY_5419	1.4081	0.391748	0.971912			PWY_7371	1.55461	0.352245	1			PWY_6507	-0.118154	0.340633	1
PWY_6728	-0.695047	0.391653	0.971912			DAPLYSINESYN_PWY	-0.086881	0.340386	1			PWY_5022	0.275034	0.339798	1
P4_PWY	-0.0382832	0.389886	0.971912			COMPLETE_ARO_PWY	-0.0755596	0.337706	1			DENITRIFICATION_PWY	-1.39431	0.337086	1
FAO_PWY	-0.163063	0.386939	0.971912			PWY_7539	-0.0975366	0.327877	1			PWY_5741	-1.40158	0.328215	1
PWY_7200	0.0308555	0.3862	0.971912			PWY_6749	0.372698	0.324809	1			P441_PWY	-0.087599	0.323633	1
PWY_6353	-0.101951	0.379946	0.971912			PWY_6263	1.53814	0.321669	1			UDPNAGSYN_PWY	0.0332041	0.319142	1
PWY_7198	-0.345636	0.376326	0.971912			PWY_621	-0.114024	0.321297	1			PWY_6703	0.0783038	0.306531	1
PWY_5667	0.0341884	0.375496	0.971912			PWY_5913	-0.247924	0.316988	1			P341_PWY	0.58238	0.305658	1
PWY0_1319	0.0341884	0.375496	0.971912			PYRIDNUCSYN_PWY	0.126928	0.316446	1			PANTO_PWY	0.0430224	0.30473	1
PWY_5121	0.0315544	0.374803	0.971912			PWY_5121	-0.0590358	0.315145	1			HOMOSER_METSYN_PWY	-0.120763	0.299875	1
PYRIDNUCSAL_PWY	0.0395404	0.374788	0.971912			ASPASN_PWY	-0.0697699	0.313502	1			PWY_6897	-0.034093	0.294821	1
PWY0_162	0.02299	0.374581	0.971912			PWY_6608	0.161178	0.312435	1			TRPSYN_PWY	-0.0361816	0.289674	1
PWY_6185	1.13887	0.371895	0.971912			PWY0_862	0.481076	0.312271	1			LEU_DEG2_PWY	-0.453689	0.287108	1
PWY0_1298	0.058037	0.370879	0.971912			PWY_7090	-1.51467	0.310884	1			PWY_5863	0.382816	0.284624	1
PHOSLIPSYN_PWY	0.0348156	0.364953	0.971912			FUCCAT_PWY	0.360761	0.307103	1			PWY_5837	0.382515	0.279128	1
PWY_5484	-0.0787953	0.362701	0.971912			BIOTIN_BIOSYNTHESIS_PWY	0.455619	0.306224	1			PWY_7111	-0.0206347	0.272545	1
P381_PWY	-1.03629	0.351406	0.971912			PWY_6519	0.478264	0.301802	1			PWY_3001	-0.0160652	0.272252	1
GLUCOSE1PMETAB_PWY	-0.57234	0.347869	0.971912			HSERMETANA_PWY	-0.287318	0.295746	1			PWY_6969	-0.0905468	0.266688	1
PWY_6609	0.0492549	0.347851	0.971912			P221_PWY	-0.740676	0.295706	1			PWY_7377	0.141638	0.259633	1
PWY_7376	-1.0391	0.346785	0.971912			GLYCOL_GLYOXDEG_PWY	1.37812	0.2954	1			GLCMANNANAUT_PWY	-0.0701398	0.258303	1
PWY_5855	-0.655313	0.346258	0.971912			PWY_6892	0.127708	0.293969	1			GOLPDLCAT_PWY	0.5224	0.257389	1
PWY_5856	-0.655313	0.346258	0.971912			RIBOSYN2_PWY	-0.0916621	0.283762	1			PWY_7031	-1.19127	0.248729	1
PWY_5857	-0.655313	0.346258	0.971912			PWY0_781	-0.188487	0.281675	1			PWY0_1479	0.259664	0.245655	1
PWY_6708	-0.655313	0.346258	0.971912			PWY_6471	-0.111897	0.276298	1			PWY_7094	1.07798	0.243654	1
PWY_7315	-0.191861	0.345739	0.971912			ARO_PWY	-0.0643171	0.276187	1			PWY_5971	-0.479817	0.240444	1
UBISYN_PWY	-0.65525	0.344457	0.971912			PWY_5695	0.096816	0.275509	1			KDO_NAGLIPASYN_PWY	0.354416	0.239937	1
ARGSYNBSUB_PWY	0.0233456	0.342013	0.971912			PENTOSE_P_PWY	-0.199334	0.262742	1			PWY_6143	-1.14787	0.236859	1
PWY_5188	0.0397583	0.339184	0.971912			P122_PWY	-0.267698	0.262716	1			ARG+POLYAMINE_SYN	0.103541	0.236407	1
PWY_5100	0.0331003	0.337945	0.971912			1CMET2_PWY	-0.0511979	0.256413	1			PWY_7208	0.0138431	0.232789	1
P125_PWY	-0.723645	0.327336	0.971912			HOMOSER_METSYN_PWY	-0.238836	0.251577	1			PWY_6892	0.0354944	0.231192	1
PWY_7220	0.0454555	0.317061	0.971912			MET_SAM_PWY	-0.205351	0.25103	1			P562_PWY	0.954242	0.230203	1
PWY_7222	0.0454555	0.317061	0.971912			PWY_6147	-0.0739501	0.250804	1			PWY0_1241	-0.158206	0.226612	1
PWY_7374	-0.193855	0.316021	0.971912			PWY0_1533	0.461534	0.250381	1			POLYAMSYN_PWY	0.123395	0.22536	1
PWY_7377	0.0760621	0.315824	0.971912			PWY_5304	0.384073	0.235789	1			REDCITCYC	-0.289195	0.222937	1
SO4ASSIM_PWY	-0.0926128	0.315009	0.971912			SER_GLYSYN_PWY	0.0943272	0.234436	1			PWY_6396	-1.06494	0.2227	1
GALACTARDEG_PWY	-0.340503	0.311995	0.971912			FERMENTATION_PWY	-0.110086	0.226217	1			RUMP_PWY	-0.147451	0.222214	1
GLUCARGALACTSUPER_PWY	-0.340503	0.311995	0.971912			PWY0_166	-0.141697	0.224992	1			PWY0_1261	-0.091268	0.221559	1
SULFATE_CYS_PWY	-0.0664552	0.30905	0.971912			PWY_6545	-0.149181	0.223959	1			P461_PWY	0.166751	0.216531	1
FUC_RHAMCAT_PWY	-0.12803	0.304722	0.971912			P341_PWY	0.467483	0.223429	1			FASYN_INITIAL_PWY	0.254058	0.209634	1
GLYCOLYSIS_E_D	0.0806681	0.301841	0.971912			PWY_7315	0.264741	0.223201	1			PWY_6282	0.249252	0.208689	1
P161_PWY	0.0536325	0.299961	0.971912			KDO_NAGLIPASYN_PWY	1.1166	0.220958	1			PWY0_862	0.248102	0.208042	1
PWY0_1297	0.0583227	0.297702	0.971912			PWY_6478	0.320826	0.22054	1			PWY_5989	0.244843	0.207016	1
TEICHOICACID_PWY	0.251032	0.297386	0.971912			PWY0_1261	0.190819	0.212705	1			PWY_7664	0.243142	0.206909	1
PWY_5103	0.0170792	0.296968	0.971912			GLYCOLYSIS_E_D	0.146188	0.203172	1			P108_PWY	-0.109433	0.206786	1
PWY_7539	-0.0245239	0.294708	0.971912			PWY_5265	-0.795471	0.201487	1			THRESYN_PWY	0.01226	0.205805	1
REDCITCYC	-0.158494	0.294448	0.971912			PWY_7013	0.280817	0.201258	1			PWY0_1415	0.182438	0.205303	1
PWY_1269	-0.0790714	0.291732	0.971912			PWY_5347	-0.143003	0.197582	1			PWY_7315	-0.180889	0.2049	1
PWY_5420	1.11864	0.288917	0.971912			PWY_1861	0.297771	0.195522	1			PWY_6519	0.181929	0.201033	1
NONMEVIPP_PWY	0.0265421	0.288654	0.971912			THREOCAT_PWY	1.05154	0.195407	1			PYRIDNUCSYN_PWY	-0.0229293	0.200584	1
PWY_7560	0.0265421	0.288654	0.971912			PWY_6163	-0.0464613	0.186948	1			PWYG_321	0.230734	0.198598	1
ANAEROFRUCAT_PWY	-0.0556476	0.286525	0.971912			LEU_DEG2_PWY	-0.939275	0.185642	1			HEMESYN2_PWY	-0.151633	0.192838	1
PWY_5532	-0.746226	0.284217	0.971912			METH_ACETATE_PWY	0.238233	0.184412	1			PWY_6728	-0.927811	0.192339	1
PWY_5845	0.229797	0.283416	0.971912			PWY_5022	-0.268844	0.184362	1			PWY_6151	0.0450251	0.19036	1
PWY_5850	0.229797	0.283416	0.971912			TRPSYN_PWY	0.0681418	0.184186	1			COBALSYN_PWY	-0.0190852	0.19025	1
PWY_5896	0.229797	0.283416	0.971912			POLYAMINSYN3_PWY	0.25112	0.180386	1			PWY0_781	-0.04076	0.189795	1
BRANCHED_CHAIN_AA_SYN_PWY	0.0154128	0.282171	0.971912			NONMEVIPP_PWY	-0.0429171	0.180236	1			P42_PWY	-0.0654758	0.189071	1
RUMP_PWY	0.145992	0.280004	0.971912			PWY_7560	-0.0429171	0.180236	1			PPGPPMET_PWY	0.368961	0.184812	1
PWY_181	-0.679198	0.277515	0.971912			POLYISOPRENSYN_PWY	0.0798688	0.177803	1			PWY_5505	-0.0414278	0.182311	1
P101_PWY	-0.921619	0.276715	0.971912			SULFATE_CYS_PWY	0.244879	0.176486	1			POLYISOPRENSYN_PWY	0.0550646	0.180443	1
PWY_5189	0.0411144	0.274912	0.971912			PWY_7237	-0.313447	0.173618	1			GLYCOLYSIS_E_D	-0.0793486	0.178526	1
HISTSYN_PWY	0.0177247	0.273093	0.971912			PWY_7242	0.0799724	0.168675	1			PWY_7431	-0.666301	0.177648	1
PWY_5860	0.24371	0.271816	0.971912			PWY_5920	0.676886	0.168075	1			PWY0_41	-0.26594	0.174885	1
PWY_5862	0.24371	0.271816	0.971912			PWY0_41	-0.765352	0.162484	1			P162_PWY	-0.60325	0.172641	1
FASYN_INITIAL_PWY	-0.214058	0.269049	0.971912			THRESYN_PWY	-0.0288356	0.160505	1			P4_PWY	-0.0310441	0.168768	1
PWY_6749	0.151205	0.26791	0.971912			PWY_7391	-0.763874	0.154156	1			PWY_7371	-0.275873	0.163982	1
GLYCOLYSIS	-0.0454242	0.267532	0.971912			GOLPDLCAT_PWY	0.277782	0.151712	1			PWY_5154	-0.101045	0.162719	1
PWY0_1296	0.0593367	0.267225	0.971912			PWY0_1277	0.833515	0.150927	1			PWY_5509	-0.016862	0.159705	1
PWY_3781	-0.0763536	0.264197	0.971912			PWY0_1479	0.496816	0.143224	1			PWY_7200	0.0490852	0.158466	1
ANAGLYCOLYSIS_PWY	0.0223498	0.26364	0.971912			P105_PWY	0.770296	0.142595	1			PWY_6263	-0.235976	0.156642	1
GLYOXYLATE_BYPASS	-0.117061	0.263003	0.971912			SO4ASSIM_PWY	0.245215	0.142427	1			PWY490_3	0.150427	0.154707	1
PWY0_1479	-0.152666	0.257884	0.971912			NAD_BIOSYNTHESIS_II	0.23655	0.140869	1			PWY_6317	0.0345251	0.154635	1
PWY_6125	0.0178784	0.257167	0.971912			PWY_5705	-0.384495	0.134936	1			PWY_6269	-0.0160633	0.153045	1
GLYCOGENSYNTH_PWY	0.0245565	0.256259	0.971912			P4_PWY	-0.0865152	0.134687	1			PWY_5189	0.0568843	0.152379	1
PWY_6147	-0.0220279	0.255744	0.971912			PWY_6590	-0.245032	0.13256	1			PWY_5265	-0.536832	0.151527	1
LEU_DEG2_PWY	-0.145112	0.248986	0.971912			PANTO_PWY	0.0525699	0.1281	1			PWY0_166	0.03312	0.150721	1
P108_PWY	-0.045787	0.247439	0.971912			GLUCARDEG_PWY	-0.267263	0.127992	1			PWY_1269	-0.0785679	0.150377	1
PWY_6467	-0.0755675	0.244523	0.971912			ILEUSYN_PWY	0.024812	0.127571	1			BIOTIN_BIOSYNTHESIS_PWY	0.12651	0.148118	1
PWY_7197	0.0216565	0.242844	0.971912			VALSYN_PWY	0.024812	0.127571	1			PWY_5097	-0.0103983	0.147606	1
PWY0_1241	-0.126432	0.23945	0.971912			HISTSYN_PWY	-0.0348075	0.126732	1			PWY_5177	-0.164962	0.144512	1
ARGORNPROST_PWY	0.0692716	0.239221	0.971912			PWY_5659	0.0564012	0.126041	1			PWY_6122	-0.00937576	0.139253	1
PWY_7234	0.059554	0.237265	0.971912			P261_PWY	-0.587851	0.122823	1			PWY_6277	-0.00937576	0.139253	1
SALVADEHYPOX_PWY	-0.0976642	0.234779	0.971912			PWY_5028	0.594604	0.122717	1			GLYCOGENSYNTH_PWY	-0.0128012	0.134305	1
GLUCONEO_PWY	0.0145243	0.233962	0.971912			PWY_7200	-0.0885252	0.120759	1			PWY_6895	0.0549188	0.133355	1
NAGLIPASYN_PWY	-0.0659762	0.222795	0.971912			COBALSYN_PWY	0.050548	0.117598	1			PWY0_1586	-0.0333375	0.131789	1
BIOTIN_BIOSYNTHESIS_PWY	-0.15998	0.221098	0.971912			CALVIN_PWY	0.032316	0.117202	1			PWY_7332	0.212431	0.1309	1
PWY_7007	-0.576094	0.219088	0.971912			CENTFERM_PWY	-0.236531	0.116758	1			PWY_5188	0.0391293	0.129546	1
PWYG_321	-0.191115	0.217144	0.971912			PWY_5180	-0.4526	0.116547	1			PWY_7242	0.0308287	0.128361	1
PWY_7664	-0.191378	0.216491	0.971912			PWY_5182	-0.4526	0.116547	1			PWY_6387	0.00917999	0.126332	1
PWY_5101	0.0116066	0.21522	0.971912			PWY_6353	-0.0627672	0.116267	1			PWY_6641	-0.598381	0.124941	1
PWY0_862	-0.191607	0.212054	0.971912			BRANCHED_CHAIN_AA_SYN_PWY	-0.0252368	0.114551	1			PWY_7323	-0.0598311	0.122937	1
PWY_6282	-0.191551	0.211695	0.971912			PWY_6174	-0.582651	0.11375	1			PWY_6385	0.00892714	0.121604	1
PWY_5989	-0.19127	0.211216	0.971912			GLCMANNANAUT_PWY	-0.0882983	0.112318	1			PWY_7187	0.025786	0.121424	1
PWY_7196	0.0153553	0.209497	0.971912			P441_PWY	0.0711059	0.111814	1			CALVIN_PWY	0.0129225	0.119125	1
PWY_7184	0.0181931	0.209405	0.971912			RUMP_PWY	0.169726	0.110959	1			NONOXIPENT_PWY	-0.0105319	0.118561	1
PWY_6901	-0.0463625	0.207846	0.971912			PWY0_1338	0.623319	0.109356	1			THISYN_PWY	-0.042541	0.117902	1
ENTBACSYN_PWY	0.939632	0.205881	0.971912			REDCITCYC	-0.147686	0.109262	1			PWY_7219	-0.00766776	0.116574	1
PWY_7456	0.0484483	0.205015	0.971912			HISDEG_PWY	0.17086	0.109246	1			P163_PWY	0.141422	0.116003	1
PWY_6519	-0.16052	0.204784	0.971912			PWY_5677	0.183577	0.107799	1			PWY_5384	0.092181	0.114802	1
PRPP_PWY	0.0204813	0.203996	0.971912			GLYCOCAT_PWY	0.0205252	0.105539	1			PYRIDOXSYN_PWY	-0.109393	0.113436	1
PPGPPMET_PWY	0.609488	0.200599	0.971912			PWY_5384	-0.080111	0.100672	1			P221_PWY	0.343028	0.11233	1
ILEUSYN_PWY	0.0112159	0.200273	0.971912			CODH_PWY	0.413697	0.0977515	1			CENTFERM_PWY	-0.119739	0.110327	1
VALSYN_PWY	0.0112159	0.200273	0.971912			POLYAMSYN_PWY	-0.129149	0.0975772	1			PANTOSYN_PWY	0.0151713	0.110174	1
PWY_6737	0.0209097	0.197482	0.971912			ALL_CHORISMATE_PWY	0.563922	0.0964451	1			PWY_6590	-0.115442	0.109387	1
PWY_1541	-0.723985	0.194712	0.971912			PWY_3001	-0.0190738	0.0958887	1			PEPTIDOGLYCANSYN_PWY	0.00789421	0.106956	1
FASYN_ELONG_PWY	-0.0347537	0.19201	0.971912			PWY_5855	0.532257	0.0957326	1			COLANSYN_PWY	-0.0471188	0.105071	1
PWY0_1261	-0.0301173	0.190348	0.971912			PWY_5856	0.532257	0.0957326	1			HISDEG_PWY	0.0865294	0.103666	1
SER_GLYSYN_PWY	0.0204896	0.189226	0.971912			PWY_5857	0.532257	0.0957326	1			PWY0_845	-0.098757	0.103499	1
PWY_6478	-0.116304	0.186684	0.971912			PWY_6708	0.532257	0.0957326	1			GLYCOCAT_PWY	-0.0127867	0.099766	1
GLCMANNANAUT_PWY	0.0493751	0.186057	0.971912			UBISYN_PWY	0.526711	0.0945502	1			PWY_6163	-0.00837889	0.0984158	1
PWY_7663	0.0181336	0.186027	0.971912			P162_PWY	0.446002	0.0922925	1			PWY_7221	-0.00678017	0.0922534	1
TCA_GLYOX_BYPASS	-0.255727	0.184095	0.971912			P241_PWY	-0.481582	0.0920318	1			PWY_6121	-0.00632887	0.0910266	1
PWY_5177	-0.0929492	0.183686	0.971912			METHGLYUT_PWY	0.532866	0.0917932	1			POLYAMINSYN3_PWY	0.0704271	0.0904732	1
PWY_7228	0.0145208	0.183607	0.971912			PWY_7210	0.193429	0.0911534	1			ANAGLYCOLYSIS_PWY	0.0061556	0.0903371	1
PROTOCATECHUATE_ORTHO_CLEAVAGE_PWY	-0.525895	0.183182	0.971912			PWY_5198	-0.472446	0.091025	1			P23_PWY	-0.0710393	0.089927	1
GLYCOCAT_PWY	0.019578	0.181339	0.971912			GLYCOLYSIS_TCA_GLYOX_BYPASS	0.519001	0.0908207	1			PWY_7456	-0.0655475	0.0899005	1
GLYCOLYSIS_TCA_GLYOX_BYPASS	-0.232434	0.181196	0.971912			PWY_6350	-0.472597	0.0904482	1			PWY0_1061	-0.0867732	0.0893085	1
LIPASYN_PWY	-0.739779	0.181145	0.971912			PWY_7286	-0.473604	0.0903357	1			PWY_5686	-0.00656976	0.086636	1
P105_PWY	-0.25831	0.179576	0.971912			PWY_6349	-0.473121	0.0902682	1			PWY_6876	-0.390033	0.0860272	1
PWY_5705	-0.140514	0.178606	0.971912			PWY_5845	0.527581	0.0893573	1			UBISYN_PWY	-0.33595	0.0857173	1
KDO_NAGLIPASYN_PWY	0.525339	0.173329	0.971912			PWY_5850	0.527581	0.0893573	1			PWY_5855	-0.3321	0.0847915	1
PWY_3661	0.62805	0.171595	0.971912			PWY_5896	0.527581	0.0893573	1			PWY_5856	-0.3321	0.0847915	1
PWY_7237	-0.16735	0.170827	0.971912			METHANOGENESIS_PWY	-0.467106	0.0890899	1			PWY_5857	-0.3321	0.0847915	1
PENTOSE_P_PWY	-0.0550148	0.170043	0.971912			PRPP_PWY	0.0733256	0.0885743	1			PWY_6708	-0.3321	0.0847915	1
PWY_7254	-0.0858731	0.169595	0.971912			PWY_6167	-0.46322	0.0882613	1			TCA_GLYOX_BYPASS	0.133414	0.0829753	1
HEXITOLDEGSUPER_PWY	-0.0733025	0.168122	0.971912			GLUCOSE1PMETAB_PWY	0.473043	0.0879342	1			PWY_6737	-0.0097516	0.0822461	1
PWY_6471	-0.0626194	0.165648	0.971912			PWY_5860	0.516127	0.0878583	1			PWY_7211	-0.0445002	0.0819182	1
1CMET2_PWY	0.0152779	0.165371	0.971912			PWY_5862	0.516127	0.0878583	1			CODH_PWY	0.161024	0.0785651	1
PWY_6151	0.0377851	0.163059	0.971912			PWY_6654	-0.458584	0.0873943	1			PWY_7374	-0.197434	0.077237	1
PWY_7323	-0.0345455	0.161638	0.971912			PWY_6141	-0.453523	0.0868416	1			PWY_7391	-0.261555	0.0771315	1
KETOGLUCONMET_PWY	0.650343	0.157456	0.971912			PWY_6148	-0.451317	0.0866252	1			PWY_5100	0.00652134	0.075879	1
PWY_5973	0.0158488	0.157095	0.971912			PWY_7328	0.256669	0.084187	1			PWY_6386	0.00577645	0.07568	1
PWY_6470	-0.519028	0.152809	0.971912			P562_PWY	-0.197241	0.0840728	1			PWY_3781	-0.0713594	0.0747522	1
PYRIDOXSYN_PWY	-0.0566392	0.151363	0.971912			GLYOXYLATE_BYPASS	0.458996	0.0831707	1			PWY_7254	0.053075	0.0745498	1
PWY_7111	0.00997774	0.150919	0.971912			PWY_6269	0.0367417	0.0831307	1			PWY_7090	-0.174943	0.073971	1
PWY_5971	-0.60031	0.150812	0.971912			PWY_6629	0.481088	0.0800412	1			FUCCAT_PWY	0.0586851	0.0717325	1
GLYCOL_GLYOXDEG_PWY	-0.32242	0.15014	0.971912			PWY0_1415	0.236192	0.0789613	1			P125_PWY	-0.311671	0.0701061	1
PWY_6588	0.0415355	0.148635	0.971912			ECASYN_PWY	0.460536	0.0784185	1			NONMEVIPP_PWY	0.00569766	0.0694891	1
GALACTUROCAT_PWY	-0.0463724	0.148276	0.971912			PWY_5509	0.0344662	0.0776196	1			PWY_7560	0.00569766	0.0694891	1
GLUTORN_PWY	0.0127937	0.146863	0.971912			ARGDEG_PWY	0.457621	0.0774986	1			ARGORNPROST_PWY	-0.0512093	0.0693788	1
PWY0_1338	-0.332005	0.146635	0.971912			ORNARGDEG_PWY	0.457621	0.0774986	1			PWY_7373	-0.392848	0.0690815	1
POLYISOPRENSYN_PWY	-0.024041	0.145996	0.971912			PWY0_1061	0.0594663	0.0745086	1			PWY_6545	0.0329462	0.0679894	1
PWY_5180	-0.498462	0.145096	0.971912			TCA_GLYOX_BYPASS	0.421531	0.0731667	1			FAO_PWY	-0.0905345	0.0666848	1
PWY_5182	-0.498462	0.145096	0.971912			GALACTARDEG_PWY	-0.179487	0.0703612	1			PWY_5659	0.0168936	0.0666485	1
PWY_2941	0.0669901	0.144548	0.971912			GLUCARGALACTSUPER_PWY	-0.179487	0.0703612	1			PWY_6901	0.0349521	0.0632836	1
PWY_5655	0.599687	0.144472	0.971912			PWY_2941	0.078002	0.0667736	1			TRNA_CHARGING_PWY	0.00453072	0.0621465	1
TRPSYN_PWY	0.0130038	0.142803	0.971912			PWY_5345	0.238284	0.0665141	1			PWY_6383	0.308689	0.0617972	1
PWY0_1533	0.157573	0.141091	0.971912			PWY_6901	0.0657664	0.0626205	1			PWY1G_0	0.304052	0.0612581	1
PWY_5741	-0.344978	0.139381	0.971912			PWY_5104	-0.014299	0.061761	1			PWY_7184	0.0229484	0.0602981	1
PWY0_845	-0.0428709	0.133165	0.971912			AEROBACTINSYN_PWY	0.364707	0.0612424	1			METH_ACETATE_PWY	0.0636733	0.0586569	1
PWY_6545	-0.0233732	0.132175	0.971912			AST_PWY	0.364707	0.0612424	1			PWY_2942	-0.00410417	0.0565197	1
PWY_7527	-0.2811	0.129955	0.971912			PWY_7446	0.364707	0.0612424	1			PHOSLIPSYN_PWY	0.00506511	0.0546931	1
CRNFORCAT_PWY	0.505223	0.127862	0.971912			HCAMHPDEG_PWY	0.364697	0.0611873	1			PWY_7527	-0.135546	0.0546333	1
PWY_4361	-0.286265	0.127136	0.971912			PWY_6690	0.364697	0.0611873	1			NAGLIPASYN_PWY	-0.033287	0.0519114	1
HISDEG_PWY	-0.032101	0.126224	0.971912			PWY_7254	0.113966	0.0592815	1			ARO_PWY	-0.00459444	0.0516004	1
PWY_7242	0.0249234	0.126014	0.971912			PWY_6572	-0.241558	0.0591434	1			GLUCONEO_PWY	-0.00543057	0.0488642	1
PWY_5838	-0.102106	0.123886	0.971912			KETOGLUCONMET_PWY	0.353434	0.0590102	1			PWY_7663	0.00382856	0.0483679	1
PWY_5840	-0.10227	0.123875	0.971912			PWY_7111	-0.0168511	0.0585572	1			GLYCOLYSIS_TCA_GLYOX_BYPASS	0.0706323	0.0481753	1
P281_PWY	0.41485	0.121601	0.971912			PWY_5101	0.0115592	0.0575688	1			OANTIGEN_PWY	0.0049397	0.0470818	1
PWY_5897	-0.101964	0.120468	0.971912			PWY_6737	0.0100701	0.0499938	1			PWY0_162	-0.0118251	0.0468799	1
PWY_5898	-0.101964	0.120468	0.971912			PWY_5676	0.0531791	0.0495448	1			PYRIDNUCSAL_PWY	0.00596187	0.0461333	1
PWY_5899	-0.101964	0.120468	0.971912			PWY_6071	0.292597	0.0483744	1			PWY4FS_7	0.0045678	0.0448781	1
PWY_6317	0.0248578	0.119355	0.971912			PWY0_321	0.290009	0.0478854	1			PWY4FS_8	0.0045678	0.0448781	1
FERMENTATION_PWY	-0.022303	0.118621	0.971912			PWY_7198	0.106994	0.0473234	1			PWY_6123	0.00350201	0.0447375	1
METH_ACETATE_PWY	-0.0518696	0.117959	0.971912			FAO_PWY	-0.115627	0.0443082	1			PWY_4361	-0.119315	0.0442292	1
P122_PWY	-0.0942678	0.115896	0.971912			ENTBACSYN_PWY	0.263213	0.0442881	1			P105_PWY	0.0597398	0.0438666	1
P124_PWY	-0.0976273	0.115054	0.971912			ARG+POLYAMINE_SYN	-0.0452685	0.0433169	1			PWY_5667	0.00353529	0.0438387	1
PWY_6210	0.464671	0.11496	0.971912			PPGPPMET_PWY	0.238975	0.0424762	1			PWY0_1319	0.00353529	0.0438387	1
COLANSYN_PWY	-0.0207554	0.110523	0.974813			PWY_6891	0.0553888	0.0414521	1			RIBOSYN2_PWY	0.005618	0.0435041	1
PWY_6383	-0.282365	0.109551	0.974813			P23_PWY	0.0377952	0.0412535	1			GALACTUROCAT_PWY	-0.0143966	0.0430652	1
PWY_5861	-0.0979634	0.109401	0.974813			PWY_5747	0.238162	0.0406381	1			PWY_7007	0.210677	0.0425653	1
P562_PWY	0.305893	0.106307	0.977395			PWY0_42	0.233001	0.0396666	1			1CMET2_PWY	0.0037215	0.0415284	1
PWY0_1586	0.0201434	0.104857	0.977395			PWY_7234	0.0570775	0.036978	1			PENTOSE_P_PWY	-0.026333	0.0410354	1
PWY_6895	-0.0186605	0.102145	0.977395			PWY_7228	0.0296457	0.034479	1			PWY_5973	0.00306517	0.0369034	1
P23_PWY	-0.03704	0.101805	0.977395			PWY_7196	0.0270507	0.0334702	1			GALACT_GLUCUROCAT_PWY	-0.0139794	0.0359211	1
PWY_7391	0.378748	0.10111	0.977395			PWY_5177	-0.0893241	0.0330374	1			FUC_RHAMCAT_PWY	-0.0252991	0.0356412	1
RHAMCAT_PWY	0.0406507	0.0993768	0.977395			ORNDEG_PWY	0.199112	0.0323379	1			PWY_5918	0.0262119	0.0338281	1
P221_PWY	0.130439	0.0973008	0.977395			HEME_BIOSYNTHESIS_II	-0.0928702	0.0309348	1			PWY_6471	0.0356089	0.0334532	1
PWY_5941	-0.45743	0.0970799	0.977395			P281_PWY	0.180467	0.0305266	1			PWY_7328	-0.119074	0.027903	1
PWY_5154	-0.0229397	0.0954425	0.977606			PWY_7187	-0.0173236	0.0304525	1			RHAMCAT_PWY	0.0172528	0.0257513	1
PWY_5863	-0.0988092	0.0942375	0.977606			GALACTUROCAT_PWY	0.0187585	0.0273157	1			PWY_6125	0.00763529	0.0253686	1
PWY_5837	-0.098888	0.0918736	0.979851			PWY_7003	-0.0397417	0.0270664	1			PWY_6467	-0.0149688	0.0223809	1
PWY1G_0	-0.23249	0.086934	0.987952			PWY_5103	-0.00574433	0.0227496	1			COA_PWY	0.00168481	0.0201267	1
HEME_BIOSYNTHESIS_II	-0.0431583	0.0852419	0.98871			PWY_7374	0.131831	0.0219926	1			HEME_BIOSYNTHESIS_II	0.0191203	0.0197826	1
NONOXIPENT_PWY	0.00930405	0.0833364	0.989964			PWY_7184	0.0194907	0.020929	1			PWY_621	-0.00620006	0.0193894	1
PWY_5028	0.353341	0.0801137	0.992086			PWY_5918	-0.0495645	0.0207023	1			PWY_7228	0.00644093	0.0191582	1
PWY_5747	-0.226726	0.0755666	0.992086			SALVADEHYPOX_PWY	-0.0126014	0.018375	1			FERMENTATION_PWY	0.00476645	0.0187443	1
PWY490_3	-0.0566601	0.0739821	0.992086			PWY0_162	-0.0129268	0.0176405	1			COMPLETE_ARO_PWY	-0.00157497	0.0173945	1
PWY0_41	-0.0667821	0.0731773	0.992086			PWY_841	0.00996946	0.0148834	1			GLYOXYLATE_BYPASS	0.0257099	0.0172851	1
PWY_5022	-0.0414989	0.0727281	0.992086			PANTOSYN_PWY	0.00534334	0.0140769	1			PWY_6630	0.0097522	0.0170907	1
PWY_7328	0.060215	0.0713842	0.992086			PWY_5837	0.0610585	0.013967	1			PWY_6628	0.00956058	0.0167582	1
PWY_6969	-0.0133607	0.0713632	0.992086			PWY_5863	0.0601249	0.013831	1			FASYN_ELONG_PWY	0.00876369	0.0162584	1
PWY_5659	-0.00929675	0.0705949	0.992086			DENOVOPURINE2_PWY	0.00652063	0.00992023	1			PWY_7197	0.00658336	0.0159174	1
PWY_7090	-0.0562897	0.0702323	0.992086			PWY_5861	0.0407585	0.00966086	1			DENOVOPURINE2_PWY	0.00302365	0.0132661	1
RIBOSYN2_PWY	0.00525587	0.0690834	0.992086			PWY_6125	0.00486891	0.0058223	1			PWY_5121	0.00082408	0.00969779	1
PWY_5918	-0.0256239	0.0669449	0.99398			PWY_7197	-0.00502858	0.00493032	1			PWY_5005	0.00481551	0.00553163	1
PWY_7332	-0.0358657	0.0641785	0.994529			PWY_5838	0.0189072	0.00454529	1			PWY_7196	0.000847661	0.0026306	1
TCA	-0.0133617	0.064097	0.994529			PWY_5840	-0.00776054	0.00185626	1			GLUCUROCAT_PWY	-0.000901392	0.00232153	1
PWY_6608	0.0245549	0.0598926	0.998161			GALACT_GLUCUROCAT_PWY	-0.00073909	0.000896244	1			PWY_841	0.00020061	0.000832808	1
PWY_6700	0.00937769	0.0591652	0.998161			GLUCUROCAT_PWY	-0.000504367	0.000683065	1			3_HYDROXYPHENYLACETATE_DEGRADATION_PWY	0	0	1
P461_PWY	-0.0547249	0.0576221	0.998161			PWY_5897	0.000483666	0.000114895	1			CATECHOL_ORTHO_CLEAVAGE_PWY	0	0	1
PWY_6703	0.00966357	0.0573436	0.998161			PWY_5898	0.000483666	0.000114895	1			GALLATE_DEGRADATION_I_PWY	0	0	1
PWY_5913	0.0129558	0.0548021	1			PWY_5899	0.000483666	0.000114895	1			GALLATE_DEGRADATION_II_PWY	0	0	1
THISYN_PWY	-0.0110409	0.0528567	1			3_HYDROXYPHENYLACETATE_DEGRADATION_PWY	0	0	1			LPSSYN_PWY	0	0	1
P163_PWY	0.0243043	0.0513938	1			CATECHOL_ORTHO_CLEAVAGE_PWY	0	0	1			METHYLGALLATE_DEGRADATION_PWY	0	0	1
PWY_1622	-0.194533	0.0493334	1			CRNFORCAT_PWY	0	0	1			P101_PWY	0	0	1
PWY_5505	-0.0154331	0.0492813	1			DENITRIFICATION_PWY	0	0	1			P381_PWY	0	0	1
PWY0_1415	-0.0299345	0.0471645	1			P381_PWY	0	0	1			PROTOCATECHUATE_ORTHO_CLEAVAGE_PWY	0	0	1
P164_PWY	0.0189546	0.0432858	1			PWY_1541	0	0	1			PWY_1541	0	0	1
TYRFUMCAT_PWY	-0.0358248	0.0398508	1			PWY_4361	0	0	1			PWY_1622	0	0	1
PYRIDNUCSYN_PWY	0.00418902	0.0392881	1			PWY_5088	0	0	1			PWY_5088	0	0	1
FOLSYN_PWY	0.00454627	0.0391702	1			PWY_5392	0	0	1			PWY_5181	0	0	1
PWY_6630	0.0129972	0.0385744	1			PWY_5417	0	0	1			PWY_5392	0	0	1
PWY_7616	-0.15824	0.037656	1			PWY_5431	0	0	1			PWY_5417	0	0	1
HEMESYN2_PWY	-0.0157258	0.0364375	1			PWY_5532	0	0	1			PWY_5419	0	0	1
PWY_5920	0.0243286	0.0356403	1			PWY_5741	0	0	1			PWY_5420	0	0	1
DENITRIFICATION_PWY	0.138432	0.0352988	1			PWY_6182	0	0	1			PWY_5431	0	0	1
PWY_6628	0.0113894	0.03341	1			PWY_6185	0	0	1			PWY_5532	0	0	1
PWY_7255	-0.139079	0.0332766	1			PWY_6397	0	0	1			PWY_6182	0	0	1
GALACT_GLUCUROCAT_PWY	-0.0136934	0.0330088	1			PWY_6562	0	0	1			PWY_6185	0	0	1
PANTOSYN_PWY	-0.00292054	0.0306927	1			PWY_6728	0	0	1			PWY_6397	0	0	1
PWY_5304	-0.0173468	0.0275585	1			PWY_6876	0	0	1			PWY_6562	0	0	1
CODH_PWY	-0.0807612	0.0240908	1			PWY_6906	0	0	1			PWY_6572	0	0	1
P42_PWY	0.00516009	0.0228272	1			PWY_7255	0	0	1			PWY_6906	0	0	1
PWY_7003	-0.0144022	0.0213655	1			PWY_7376	0	0	1			PWY_7255	0	0	1
PWY_6507	-0.00546788	0.020028	1			PWY_7527	0	0	1			PWY_7376	0	0	1
PWY_6892	0.00221456	0.0184251	1			VALDEG_PWY	0	0	1			PWY_7616	0	0	1
P162_PWY	0.0319749	0.0181652	1
PWY_7211	-0.00298263	0.0163274	1
PWY_5005	0.010423	0.0151777	1
PWY_6612	-0.00185179	0.0146505	1
ALL_CHORISMATE_PWY	0.0787582	0.0144464	1
PWY_5507	-0.0277866	0.0116235	1
PWY_6891	-0.00272645	0.00807655	1
GLUCUROCAT_PWY	-0.00320634	0.00757192	1
PWY_6396	-0.0287144	0.00622993	1
PWY_621	0.0025861	0.00568374	1
PWY_4984	-0.00212632	0.00278517	1
PWY_6641	-0.00783432	0.00209544	1
PWY0_42	-0.00295981	0.000693876	1
3_HYDROXYPHENYLACETATE_DEGRADATION_PWY	0	0	1
P621_PWY	0	0	1
PWY_5392	0	0	1
PWY_6107	0	0	1
PWY_6404	0	0	1
PWY_6948	0	0	1
PWY_7084	0	0	1
PWY_722	0	0	1
PWY_7373	0	0	1
